# Supplementary material for: Association between 23 drugs and inflammatory bowel disease: a two-sample Mendelian randomization study
Source: Front Med (Lausanne). 2024 May 21;11:1371362. doi: 10.3389/fmed.2024.1371362 (PMC11149542; doi:10.3389/fmed.2024.1371362)
Supplement: Supplementary file 1 [file Table_1.XLS]

## Sheet: S1
Exposure
No.	Medication Category Name	No. of Cases	No. of Controls	No. of Total	No. of Independent GWAS Hits (P ≤ 5E-8)	GWAS ID
1	A02B Drugs for peptic ulcer and gastro-oesophageal reflux disease (GORD)	53137	79230	132367	5	ebi-a-GCST90018980
2	A10 Drugs used in diabetes	15272	290641	305913	57	ebi-a-GCST90018981
3	B01A Antithrombotic agents	67653	85986	153639	13	ebi-a-GCST90018982
4	C01D Vasodilators used in cardiac diseases	5546	237113	242659	3	ebi-a-GCST90018983
5	C02 Antihypertensives	6431	145949	152380	4	ebi-a-GCST90018984
6	C03 Diuretics	34453	194633	229086	102	ebi-a-GCST90018985
7	C07 Beta blocking agents	31700	192324	224024	59	ebi-a-GCST90018986
8	C08 Calcium channel blockers	31904	172474	204378	104	ebi-a-GCST90018987
9	C09 Agents acting on the renin-angiotensin system	62752	174778	237530	184	ebi-a-GCST90018988
10	C10AA HMG CoA reductase inhibitors	73475	216910	290385	97	ebi-a-GCST90018989
11	H03A Thyroid preparations	24832	280750	305582	132	ebi-a-GCST90018990
12	L04 Immunosuppressants	3954	268648	272602	2	ebi-a-GCST90018991
13	M01A Anti-inflammatory and antirheumatic products, non-steroids	74150	90370	164520	6	ebi-a-GCST90018992
14	M05B Drugs affecting bone structure and mineralization	7870	207798	215668	11	ebi-a-GCST90018993
15	N02A Opioids	22982	55826	78808	3	ebi-a-GCST90018994
16	N02BA Salicylic acid and derivatives	61583	50427	112010	10	ebi-a-GCST90018995
17	N02BE Anilides	83218	96592	179810	7	ebi-a-GCST90018996
18	N02C Antimigraine preparations	5521	114323	119844	13	ebi-a-GCST90018997
19	N06A Antidepressants	33757	270405	304162	1	ebi-a-GCST90018998
20	R03A Adrenergics, inhalants	28880	147565	176445	56	ebi-a-GCST90018999
21	R03BA Glucocorticoids	17352	188348	205700	19	ebi-a-GCST90019000
22	R06A Antihistamines for systemic use	13984	137652	151636	8	ebi-a-GCST90019001
23	S01E Antiglaucoma preparations and miotics	5215	95653	100868	14	ebi-a-GCST90019002
References:expo_path:https://pubmed.ncbi.nlm.nih.gov/31015401/ ; All GWAS data can be found in IEU Open GWAS through GWAS ID

## Sheet: S2
finngen:Outcome
phenocode	name	category	num_cases	num_controls	path_bucket	path_https
K11_IBD	Inflammatory bowel disease	Diseases of the digestive system (K11_)	5673	213119	gs://finngen-public-data-r5/summary_stats/finngen_R5_K11_IBD.gz	https://storage.googleapis.com/finngen-public-data-r5/summary_stats/finngen_R5_K11_IBD.gz
K11_UC_NOCD	Ulcerative colitis (strict definition, all Crohn cases excluded)	Diseases of the digestive system (K11_)	2251	210300	gs://finngen-public-data-r5/summary_stats/finngen_R5_K11_UC_NOCD.gz	https://storage.googleapis.com/finngen-public-data-r5/summary_stats/finngen_R5_K11_UC_NOCD.gz
K11_CD_NOUC	Crohn disease (strict definition, all UC cases excluded)	Diseases of the digestive system (K11_)	657	210300	gs://finngen-public-data-r5/summary_stats/finngen_R5_K11_CD_NOUC.gz	https://storage.googleapis.com/finngen-public-data-r5/summary_stats/finngen_R5_K11_CD_NOUC.gz
IEU Open GWAS :Outcome
GWAS ID	Trait	Consortium	num_cases	num_controls
ieu-a-31	inflammatory bowel disease	IIBDGC	12882	21770
ieu-a-32	ulcerative colitis	IIBDGC	6968	20464
ieu-a-30	Crohn's disease	IIBDGC	5956	14927

## Sheet: S3
S3: All results of Mendelian randomization of inflammatory bowel disease in FinnGen database. nsnp: the number of SNP. b(b.OR):beta(β). se: standard error of beta. pval: P-value. se.OR: standard error of odds ratio. pval. OR:p-value of odds ratio lo_ci: the lowest value of the 95% confidence interval of beta. up_ci: the highest value of the 95% confidence interval of beta. or: odds ratio. or_lci9…
exposure	id.exposure	id.outcome	method	nsnp	b	se	pval	b.OR	se.OR	pval.OR	lo_ci	up_ci	or	or_lci95	or_uci95	egger_intercept	se.egger	pval.egger	method.he	Q	Q_df	Q_pval
Drugs for peptic ulcer and gastro-oesophageal reflux disease (GORD)	A02B	G6_PARKINSON	Inverse variance weighted	5	0.15856	0.198242	0.423808	0.15856	0.198242	0.423808	-0.229993	0.547114	1.17182	0.794539	1.72826	0.0304993	0.0744768	0.709647	MR Egger	3.49675	3	0.321184
Drugs for peptic ulcer and gastro-oesophageal reflux disease (GORD)	A02B	G6_PARKINSON	MR Egger	5	-0.450121	1.50168	0.78394	-0.450121	1.50168	0.78394	-3.39341	2.49317	0.637551	0.0335938	12.0996	NA	NA	NA	Inverse variance weighted	3.69222	4	0.449259
Drugs for peptic ulcer and gastro-oesophageal reflux disease (GORD)	A02B	G6_PARKINSON	Simple mode	5	0.177825	0.383074	0.66664	0.169124	0.371782	0.672775	-0.559568	0.897817	1.18427	0.571456	2.45424	NA	NA	NA	NA	NA	NA	NA
Drugs for peptic ulcer and gastro-oesophageal reflux disease (GORD)	A02B	G6_PARKINSON	Weighted median	5	0.167223	0.26564	0.529015	0.167223	0.26564	0.529015	-0.353431	0.687877	1.18202	0.702275	1.98949	NA	NA	NA	NA	NA	NA	NA
Drugs for peptic ulcer and gastro-oesophageal reflux disease (GORD)	A02B	G6_PARKINSON	Weighted mode	5	0.177825	0.383074	0.66664	0.177825	0.383074	0.66664	-0.573001	0.928651	1.19462	0.563831	2.53109	NA	NA	NA	NA	NA	NA	NA
Drugs used in diabetes	A10	G6_PARKINSON	Inverse variance weighted	46	-0.0737075	0.0317677	0.0203297	-0.0737075	0.0317677	0.0203297	-0.135972	-0.0114429	0.928943	0.872867	0.988622	-0.0123326	0.00820627	0.140028	MR Egger	36.401	44	0.785182
Drugs used in diabetes	A10	G6_PARKINSON	MR Egger	46	0.0315062	0.0768808	0.683937	0.0315062	0.0768808	0.683937	-0.11918	0.182193	1.03201	0.887648	1.19985	NA	NA	NA	Inverse variance weighted	38.6595	45	0.736108
Drugs used in diabetes	A10	G6_PARKINSON	Simple mode	46	-0.0848517	0.0964413	0.383627	-0.0848517	0.0964413	0.383627	-0.273877	0.104173	0.918648	0.760426	1.10979	NA	NA	NA	NA	NA	NA	NA
Drugs used in diabetes	A10	G6_PARKINSON	Weighted median	46	-0.0388062	0.0526567	0.461143	-0.0388062	0.0526567	0.461143	-0.142013	0.0644009	0.961937	0.86761	1.06652	NA	NA	NA	NA	NA	NA	NA
Drugs used in diabetes	A10	G6_PARKINSON	Weighted mode	46	-0.0184841	0.0654956	0.779069	-0.0184841	0.0654956	0.779069	-0.146856	0.109887	0.981686	0.863419	1.11615	NA	NA	NA	NA	NA	NA	NA
Antithrombotic agents	B01A	G6_PARKINSON	Inverse variance weighted	7	0.124775	0.211927	0.55602	0.124775	0.211927	0.55602	-0.290602	0.540151	1.13289	0.747813	1.71627	-0.0102476	0.0389729	0.803087	MR Egger	8.45206	5	0.133019
Antithrombotic agents	B01A	G6_PARKINSON	MR Egger	7	0.248421	0.523727	0.655254	0.248421	0.523727	0.655254	-0.778085	1.27493	1.282	0.459285	3.57844	NA	NA	NA	Inverse variance weighted	8.56893	6	0.199312
Antithrombotic agents	B01A	G6_PARKINSON	Simple mode	7	0.357399	0.35976	0.358857	0.357399	0.35976	0.358857	-0.347731	1.06253	1.42961	0.706289	2.89368	NA	NA	NA	NA	NA	NA	NA
Antithrombotic agents	B01A	G6_PARKINSON	Weighted median	7	0.213448	0.251931	0.396856	0.213448	0.251931	0.396856	-0.280336	0.707233	1.23794	0.75553	2.02837	NA	NA	NA	NA	NA	NA	NA
Antithrombotic agents	B01A	G6_PARKINSON	Weighted mode	7	0.312301	0.303895	0.343743	0.312301	0.303895	0.343743	-0.283333	0.907935	1.36657	0.753269	2.4792	NA	NA	NA	NA	NA	NA	NA
Vasodilators used in cardiac diseases	C01D	G6_PARKINSON	Inverse variance weighted	2	0.122858	0.126789	0.332546	0.122858	0.126789	0.332546	-0.125648	0.371364	1.13072	0.881925	1.44971	NA	NA	NA	MR Egger	NA	NA	NA
Vasodilators used in cardiac diseases	C01D	G6_PARKINSON	MR Egger	2	NA	NA	NA	NA	NA	NA	NA	NA	NA	NA	NA	NA	NA	NA	Inverse variance weighted	0.60031	1	0.43846
Vasodilators used in cardiac diseases	C01D	G6_PARKINSON	Simple mode	2	NA	NA	NA	NA	NA	NA	NA	NA	NA	NA	NA	NA	NA	NA	NA	NA	NA	NA
Vasodilators used in cardiac diseases	C01D	G6_PARKINSON	Weighted median	2	NA	NA	NA	NA	NA	NA	NA	NA	NA	NA	NA	NA	NA	NA	NA	NA	NA	NA
Vasodilators used in cardiac diseases	C01D	G6_PARKINSON	Weighted mode	2	NA	NA	NA	NA	NA	NA	NA	NA	NA	NA	NA	NA	NA	NA	NA	NA	NA	NA
Antihypertensives	C02	G6_PARKINSON	Inverse variance weighted	2	0.024294	0.260426	0.925677	0.024294	0.260426	0.925677	-0.486141	0.534729	1.02459	0.614995	1.70699	NA	NA	NA	MR Egger	NA	NA	NA
Antihypertensives	C02	G6_PARKINSON	MR Egger	2	NA	NA	NA	NA	NA	NA	NA	NA	NA	NA	NA	NA	NA	NA	Inverse variance weighted	3.96394	1	0.0464848
Antihypertensives	C02	G6_PARKINSON	Simple mode	2	NA	NA	NA	NA	NA	NA	NA	NA	NA	NA	NA	NA	NA	NA	NA	NA	NA	NA
Antihypertensives	C02	G6_PARKINSON	Weighted median	2	NA	NA	NA	NA	NA	NA	NA	NA	NA	NA	NA	NA	NA	NA	NA	NA	NA	NA
Antihypertensives	C02	G6_PARKINSON	Weighted mode	2	NA	NA	NA	NA	NA	NA	NA	NA	NA	NA	NA	NA	NA	NA	NA	NA	NA	NA
Diuretics	C03	G6_PARKINSON	Inverse variance weighted	73	0.0469927	0.0474916	0.322421	0.0469927	0.0474916	0.322421	-0.0460908	0.140076	1.04811	0.954955	1.15036	0.0105113	0.00991555	0.2927	MR Egger	101.299	71	0.0105849
Diuretics	C03	G6_PARKINSON	MR Egger	73	-0.0970472	0.143923	0.502311	-0.0970472	0.143923	0.502311	-0.379137	0.185042	0.907513	0.684452	1.20327	NA	NA	NA	Inverse variance weighted	102.902	72	0.00985045
Diuretics	C03	G6_PARKINSON	Simple mode	73	0.1088	0.138291	0.434011	0.1088	0.138291	0.434011	-0.16225	0.379851	1.11494	0.850228	1.46207	NA	NA	NA	NA	NA	NA	NA
Diuretics	C03	G6_PARKINSON	Weighted median	73	0.0592532	0.0633736	0.349798	0.0592532	0.0633736	0.349798	-0.0649591	0.183465	1.06104	0.937106	1.20137	NA	NA	NA	NA	NA	NA	NA
Diuretics	C03	G6_PARKINSON	Weighted mode	73	0.0863301	0.101078	0.395887	0.0863301	0.101078	0.395887	-0.111783	0.284443	1.09017	0.894238	1.32902	NA	NA	NA	NA	NA	NA	NA
Beta blocking agents	C07	G6_PARKINSON	Inverse variance weighted	46	0.0456866	0.052351	0.382828	0.0469927	0.0474916	0.322421	-0.0460908	0.140076	1.04811	0.954955	1.15036	-0.00424592	0.0132357	0.749819	MR Egger	49.3106	46	0.342232
Beta blocking agents	C07	G6_PARKINSON	MR Egger	46	0.110025	0.207409	0.598335	-0.0970472	0.143923	0.502311	-0.379137	0.185042	0.907513	0.684452	1.20327	NA	NA	NA	Inverse variance weighted	49.421	47	0.37673
Beta blocking agents	C07	G6_PARKINSON	Simple mode	46	0.222783	0.161491	0.174258	0.1088	0.138291	0.434011	-0.16225	0.379851	1.11494	0.850228	1.46207	NA	NA	NA	NA	NA	NA	NA
Beta blocking agents	C07	G6_PARKINSON	Weighted median	46	0.132142	0.0757225	0.0809716	0.0592532	0.0633736	0.349798	-0.0649591	0.183465	1.06104	0.937106	1.20137	NA	NA	NA	NA	NA	NA	NA
Beta blocking agents	C07	G6_PARKINSON	Weighted mode	46	0.222783	0.151785	0.148833	0.0863301	0.101078	0.395887	-0.111783	0.284443	1.09017	0.894238	1.32902	NA	NA	NA	NA	NA	NA	NA
Calcium channel blockers	C08	G6_PARKINSON	Inverse variance weighted	84	0.00957412	0.0421199	0.820186	0.00957412	0.0421199	0.820186	-0.072981	0.0921292	1.00962	0.929619	1.09651	0.00309822	0.0104902	0.76846	MR Egger	104.228	82	0.0493902
Calcium channel blockers	C08	G6_PARKINSON	MR Egger	84	-0.0279172	0.13895	0.841263	-0.0279172	0.13895	0.841263	-0.30026	0.244426	0.972469	0.740626	1.27689	NA	NA	NA	Inverse variance weighted	104.33	83	0.0567642
Calcium channel blockers	C08	G6_PARKINSON	Simple mode	84	0.156506	0.142916	0.276646	0.156506	0.142916	0.276646	-0.12361	0.436621	1.16942	0.883724	1.54747	NA	NA	NA	NA	NA	NA	NA
Calcium channel blockers	C08	G6_PARKINSON	Weighted median	84	0.0982711	0.0569906	0.0846464	0.0982711	0.0569906	0.0846464	-0.0134304	0.209973	1.10326	0.986659	1.23364	NA	NA	NA	NA	NA	NA	NA
Calcium channel blockers	C08	G6_PARKINSON	Weighted mode	84	0.135377	0.112651	0.232883	0.135377	0.112651	0.232883	-0.0854187	0.356172	1.14497	0.918128	1.42785	NA	NA	NA	NA	NA	NA	NA
Agents acting on the renin-angiotensin system	C09	G6_PARKINSON	Inverse variance weighted	153	0.0300541	0.0411473	0.465144	0.0300541	0.0411473	0.465144	-0.0505946	0.110703	1.03051	0.950664	1.11706	-0.00252713	0.00653763	0.699632	MR Egger	188.42	151	0.0209238
Agents acting on the renin-angiotensin system	C09	G6_PARKINSON	MR Egger	153	0.075942	0.125678	0.546578	0.075942	0.125678	0.546578	-0.170386	0.322271	1.0789	0.843339	1.38026	NA	NA	NA	Inverse variance weighted	188.607	152	0.0233593
Agents acting on the renin-angiotensin system	C09	G6_PARKINSON	Simple mode	153	0.156257	0.177115	0.379042	0.156257	0.177115	0.379042	-0.190888	0.503403	1.16913	0.826225	1.65434	NA	NA	NA	NA	NA	NA	NA
Agents acting on the renin-angiotensin system	C09	G6_PARKINSON	Weighted median	153	0.108534	0.0603292	0.0720141	0.108534	0.0603292	0.0720141	-0.00971123	0.226779	1.11464	0.990336	1.25455	NA	NA	NA	NA	NA	NA	NA
Agents acting on the renin-angiotensin system	C09	G6_PARKINSON	Weighted mode	153	0.199869	0.130303	0.127137	0.199869	0.130303	0.127137	-0.0555241	0.455262	1.22124	0.945989	1.57659	NA	NA	NA	NA	NA	NA	NA
HMG CoA reductase inhibitors	C10AA	G6_PARKINSON	Inverse variance weighted	80	0.0465136	0.0420646	0.268828	0.0465136	0.0420646	0.268828	-0.035933	0.12896	1.04761	0.964705	1.13764	0.0052485	0.0048509	0.282602	MR Egger	67.4548	78	0.797188
HMG CoA reductase inhibitors	C10AA	G6_PARKINSON	MR Egger	80	-0.0178409	0.0728506	0.80718	-0.0178409	0.0728506	0.80718	-0.160628	0.124946	0.982317	0.851609	1.13309	NA	NA	NA	Inverse variance weighted	68.6254	79	0.791277
HMG CoA reductase inhibitors	C10AA	G6_PARKINSON	Simple mode	80	0.137113	0.154716	0.378189	0.137113	0.154716	0.378189	-0.166131	0.440357	1.14696	0.846935	1.55326	NA	NA	NA	NA	NA	NA	NA
HMG CoA reductase inhibitors	C10AA	G6_PARKINSON	Weighted median	80	0.0688474	0.0701591	0.326443	0.0688474	0.0701591	0.326443	-0.0686644	0.206359	1.07127	0.93364	1.22919	NA	NA	NA	NA	NA	NA	NA
HMG CoA reductase inhibitors	C10AA	G6_PARKINSON	Weighted mode	80	0.137113	0.102938	0.186692	0.137113	0.102938	0.186692	-0.0646455	0.338871	1.14696	0.9374	1.40336	NA	NA	NA	NA	NA	NA	NA
Thyroid preparations	H03A	G6_PARKINSON	Inverse variance weighted	106	0.0703742	0.0325036	0.0303784	0.0703742	0.0325036	0.0303784	0.00666719	0.134081	1.07291	1.00669	1.14349	-0.00569318	0.00753896	0.451855	MR Egger	139.255	104	0.0119826
Thyroid preparations	H03A	G6_PARKINSON	MR Egger	106	0.135012	0.0915811	0.143439	0.135012	0.0915811	0.143439	-0.044487	0.314511	1.14455	0.956488	1.36959	NA	NA	NA	Inverse variance weighted	140.018	105	0.012699
Thyroid preparations	H03A	G6_PARKINSON	Simple mode	106	0.0754172	0.104016	0.470032	0.0754172	0.104016	0.470032	-0.128454	0.279289	1.07833	0.879454	1.32219	NA	NA	NA	NA	NA	NA	NA
Thyroid preparations	H03A	G6_PARKINSON	Weighted median	106	0.0773639	0.0439095	0.0780871	0.0773639	0.0439095	0.0780871	-0.00869871	0.163426	1.08044	0.991339	1.17754	NA	NA	NA	NA	NA	NA	NA
Thyroid preparations	H03A	G6_PARKINSON	Weighted mode	106	0.0883068	0.0833854	0.29202	0.0883068	0.0833854	0.29202	-0.0751285	0.251742	1.09232	0.927624	1.28626	NA	NA	NA	NA	NA	NA	NA
Immunosuppressants	L04	G6_PARKINSON	Inverse variance weighted	2	-0.244775	0.100133	0.0145058	-0.244775	0.100133	0.0145058	-0.441037	-0.0485133	0.782881	0.643369	0.952645	NA	NA	NA	MR Egger	NA	NA	NA
Immunosuppressants	L04	G6_PARKINSON	MR Egger	2	NA	NA	NA	NA	NA	NA	NA	NA	NA	NA	NA	NA	NA	NA	Inverse variance weighted	5.43223	1	0.0197684
Immunosuppressants	L04	G6_PARKINSON	Simple mode	2	NA	NA	NA	NA	NA	NA	NA	NA	NA	NA	NA	NA	NA	NA	NA	NA	NA	NA
Immunosuppressants	L04	G6_PARKINSON	Weighted median	2	NA	NA	NA	NA	NA	NA	NA	NA	NA	NA	NA	NA	NA	NA	NA	NA	NA	NA
Immunosuppressants	L04	G6_PARKINSON	Weighted mode	2	NA	NA	NA	NA	NA	NA	NA	NA	NA	NA	NA	NA	NA	NA	NA	NA	NA	NA
Anti-inflammatory and antirheumatic products, non-steroids	M01A	G6_PARKINSON	Inverse variance weighted	5	-0.137942	0.342249	0.686914	-0.137942	0.342249	0.686914	-0.80875	0.532865	0.871149	0.445415	1.70381	0.137427	0.0831965	0.197137	MR Egger	6.1466	3	0.104691
Anti-inflammatory and antirheumatic products, non-steroids	M01A	G6_PARKINSON	MR Egger	5	-2.94134	1.72107	0.18598	-2.94134	1.72107	0.18598	-6.31463	0.43196	0.0527951	0.00180963	1.54027	NA	NA	NA	Inverse variance weighted	11.737	4	0.0194176
Anti-inflammatory and antirheumatic products, non-steroids	M01A	G6_PARKINSON	Simple mode	5	-0.225248	0.361895	0.567394	-0.225248	0.361895	0.567394	-0.934562	0.484065	0.798318	0.392758	1.62266	NA	NA	NA	NA	NA	NA	NA
Anti-inflammatory and antirheumatic products, non-steroids	M01A	G6_PARKINSON	Weighted median	5	-0.308113	0.254913	0.226779	-0.308113	0.254913	0.226779	-0.807742	0.191516	0.734832	0.445864	1.21108	NA	NA	NA	NA	NA	NA	NA
Anti-inflammatory and antirheumatic products, non-steroids	M01A	G6_PARKINSON	Weighted mode	5	-0.439839	0.310887	0.230044	-0.439839	0.310887	0.230044	-1.04918	0.1695	0.64414	0.350226	1.18471	NA	NA	NA	NA	NA	NA	NA
Drugs affecting bone structure and mineralization	M05B	G6_PARKINSON	Inverse variance weighted	7	0.129312	0.0924676	0.161974	0.129312	0.0924676	0.161974	-0.0519239	0.310549	1.13805	0.949401	1.36417	0.120591	0.0515579	0.0664676	MR Egger	2.8881	5	0.717233
Drugs affecting bone structure and mineralization	M05B	G6_PARKINSON	MR Egger	7	-0.873387	0.435797	0.101406	-0.873387	0.435797	0.101406	-1.72755	-0.0192241	0.417535	0.177719	0.98096	NA	NA	NA	Inverse variance weighted	8.35874	6	0.212981
Drugs affecting bone structure and mineralization	M05B	G6_PARKINSON	Simple mode	7	0.2252	0.141138	0.16169	0.2252	0.141138	0.16169	-0.0514312	0.501831	1.25257	0.949869	1.65174	NA	NA	NA	NA	NA	NA	NA
Drugs affecting bone structure and mineralization	M05B	G6_PARKINSON	Weighted median	7	0.171327	0.103605	0.098199	0.171327	0.103605	0.098199	-0.0317397	0.374393	1.18688	0.968759	1.45411	NA	NA	NA	NA	NA	NA	NA
Drugs affecting bone structure and mineralization	M05B	G6_PARKINSON	Weighted mode	7	0.149477	0.138019	0.320395	0.149477	0.138019	0.320395	-0.121041	0.419995	1.16123	0.885997	1.52195	NA	NA	NA	NA	NA	NA	NA
Opioids	N02A	G6_PARKINSON	Inverse variance weighted	2	0.0348092	0.456043	0.939157	0.0348092	0.456043	0.939157	-0.859035	0.928653	1.03542	0.423571	2.5311	NA	NA	NA	MR Egger	NA	NA	NA
Opioids	N02A	G6_PARKINSON	MR Egger	2	NA	NA	NA	NA	NA	NA	NA	NA	NA	NA	NA	NA	NA	NA	Inverse variance weighted	4.16525	1	0.0412613
Opioids	N02A	G6_PARKINSON	Simple mode	2	NA	NA	NA	NA	NA	NA	NA	NA	NA	NA	NA	NA	NA	NA	NA	NA	NA	NA
Opioids	N02A	G6_PARKINSON	Weighted median	2	NA	NA	NA	NA	NA	NA	NA	NA	NA	NA	NA	NA	NA	NA	NA	NA	NA	NA
Opioids	N02A	G6_PARKINSON	Weighted mode	2	NA	NA	NA	NA	NA	NA	NA	NA	NA	NA	NA	NA	NA	NA	NA	NA	NA	NA
Salicylic acid and derivatives	N02BA	G6_PARKINSON	Inverse variance weighted	5	0.251697	0.162477	0.121352	0.251697	0.162477	0.121352	-0.0667579	0.570152	1.28621	0.935422	1.76854	-0.0931284	0.0553705	0.191176	MR Egger	1.28737	3	0.732135
Salicylic acid and derivatives	N02BA	G6_PARKINSON	MR Egger	5	1.25889	0.619889	0.135235	1.25889	0.619889	0.135235	0.0439103	2.47388	3.52152	1.04489	11.8684	NA	NA	NA	Inverse variance weighted	4.1162	4	0.390509
Salicylic acid and derivatives	N02BA	G6_PARKINSON	Simple mode	5	0.465718	0.310101	0.207552	0.465718	0.310101	0.207552	-0.14208	1.07352	1.59316	0.867552	2.92565	NA	NA	NA	NA	NA	NA	NA
Salicylic acid and derivatives	N02BA	G6_PARKINSON	Weighted median	5	0.286443	0.199323	0.150695	0.286443	0.199323	0.150695	-0.10423	0.677116	1.33168	0.901018	1.96819	NA	NA	NA	NA	NA	NA	NA
Salicylic acid and derivatives	N02BA	G6_PARKINSON	Weighted mode	5	0.329309	0.277962	0.301707	0.329309	0.277962	0.301707	-0.215497	0.874114	1.39001	0.806141	2.39675	NA	NA	NA	NA	NA	NA	NA
Anilides	N02BE	G6_PARKINSON	Inverse variance weighted	7	-0.566624	0.225316	0.0119101	-0.566624	0.225316	0.0119101	-1.00824	-0.125005	0.567438	0.364859	0.882493	0.0166816	0.0766231	0.836261	MR Egger	8.81693	5	0.116593
Anilides	N02BE	G6_PARKINSON	MR Egger	7	-0.903763	1.56793	0.589316	-0.903763	1.56793	0.589316	-3.97691	2.16938	0.405043	0.0187435	8.75286	NA	NA	NA	Inverse variance weighted	8.90051	6	0.179251
Anilides	N02BE	G6_PARKINSON	Simple mode	7	-0.782718	0.432247	0.120139	-0.782718	0.432247	0.120139	-1.62992	0.0644852	0.457162	0.195945	1.06661	NA	NA	NA	NA	NA	NA	NA
Anilides	N02BE	G6_PARKINSON	Weighted median	7	-0.641121	0.271137	0.0180514	-0.641121	0.271137	0.0180514	-1.17255	-0.109692	0.526702	0.309577	0.89611	NA	NA	NA	NA	NA	NA	NA
Anilides	N02BE	G6_PARKINSON	Weighted mode	7	-0.742978	0.424398	0.13057	-0.742978	0.424398	0.13057	-1.5748	0.0888411	0.475695	0.20705	1.09291	NA	NA	NA	NA	NA	NA	NA
Antimigraine preparations	N02C	G6_PARKINSON	Inverse variance weighted	10	-0.0357963	0.0525125	0.495447	-0.0357963	0.0525125	0.495447	-0.138721	0.0671283	0.964837	0.870471	1.06943	0.0418281	0.048601	0.414483	MR Egger	10.2744	8	0.24629
Antimigraine preparations	N02C	G6_PARKINSON	MR Egger	10	-0.31366	0.327224	0.365855	-0.31366	0.327224	0.365855	-0.955018	0.327699	0.730768	0.384805	1.38777	NA	NA	NA	Inverse variance weighted	11.2257	9	0.260554
Antimigraine preparations	N02C	G6_PARKINSON	Simple mode	10	-0.018384	0.101845	0.860752	-0.018384	0.101845	0.860752	-0.218001	0.181233	0.981784	0.804125	1.19869	NA	NA	NA	NA	NA	NA	NA
Antimigraine preparations	N02C	G6_PARKINSON	Weighted median	10	-0.00985847	0.0649055	0.879274	-0.00985847	0.0649055	0.879274	-0.137073	0.117356	0.99019	0.871906	1.12452	NA	NA	NA	NA	NA	NA	NA
Antimigraine preparations	N02C	G6_PARKINSON	Weighted mode	10	-0.0139338	0.0938776	0.885279	-0.0139338	0.0938776	0.885279	-0.197934	0.170066	0.986163	0.820424	1.18538	NA	NA	NA	NA	NA	NA	NA
Antidepressants	N06A	G6_PARKINSON	Inverse variance weighted	1	-0.106	0.412	0.796961	-0.106	0.412	0.796961	-0.91352	0.70152	0.899425	0.40111	2.01682	NA	NA	NA	MR Egger	NA	NA	NA
Antidepressants	N06A	G6_PARKINSON	MR Egger	1	NA	NA	NA	NA	NA	NA	NA	NA	NA	NA	NA	NA	NA	NA	Inverse variance weighted	NA	NA	NA
Antidepressants	N06A	G6_PARKINSON	Simple mode	1	NA	NA	NA	NA	NA	NA	NA	NA	NA	NA	NA	NA	NA	NA	NA	NA	NA	NA
Antidepressants	N06A	G6_PARKINSON	Weighted median	1	NA	NA	NA	NA	NA	NA	NA	NA	NA	NA	NA	NA	NA	NA	NA	NA	NA	NA
Antidepressants	N06A	G6_PARKINSON	Weighted mode	1	NA	NA	NA	NA	NA	NA	NA	NA	NA	NA	NA	NA	NA	NA	NA	NA	NA	NA
Adrenergics,inhalants	R03A	G6_PARKINSON	Inverse variance weighted	43	0.0983342	0.0533243	0.0651715	0.0983342	0.0533243	0.0651715	-0.00618134	0.20285	1.10333	0.993838	1.22489	-0.00673872	0.0126882	0.598214	MR Egger	55.3896	41	0.0660797
Adrenergics,inhalants	R03A	G6_PARKINSON	MR Egger	43	0.181062	0.164791	0.278293	0.181062	0.164791	0.278293	-0.141928	0.504052	1.19849	0.867683	1.65542	NA	NA	NA	Inverse variance weighted	55.7707	42	0.0756468
Adrenergics,inhalants	R03A	G6_PARKINSON	Simple mode	43	0.27722	0.163737	0.0978468	0.27722	0.163737	0.0978468	-0.0437052	0.598144	1.31946	0.957236	1.81874	NA	NA	NA	NA	NA	NA	NA
Adrenergics,inhalants	R03A	G6_PARKINSON	Weighted median	43	0.0615359	0.0695322	0.376157	0.0615359	0.0695322	0.376157	-0.0747472	0.197819	1.06347	0.927978	1.21874	NA	NA	NA	NA	NA	NA	NA
Adrenergics,inhalants	R03A	G6_PARKINSON	Weighted mode	43	0.0135461	0.123336	0.913067	0.0135461	0.123336	0.913067	-0.228193	0.255285	1.01364	0.795971	1.29083	NA	NA	NA	NA	NA	NA	NA
Glucocorticoids	R03BA	G6_PARKINSON	Inverse variance weighted	12	-0.037507	0.0916969	0.682516	-0.037507	0.0916969	0.682516	-0.217233	0.142219	0.963188	0.804743	1.15283	-0.00283017	0.0399846	0.944967	MR Egger	20.5847	10	0.0241827
Glucocorticoids	R03BA	G6_PARKINSON	MR Egger	12	-0.010757	0.389963	0.978536	-0.010757	0.389963	0.978536	-0.775085	0.753571	0.989301	0.460665	2.12457	NA	NA	NA	Inverse variance weighted	20.595	11	0.0378175
Glucocorticoids	R03BA	G6_PARKINSON	Simple mode	12	-0.0509206	0.146155	0.734116	-0.0509206	0.146155	0.734116	-0.337385	0.235543	0.950354	0.713634	1.2656	NA	NA	NA	NA	NA	NA	NA
Glucocorticoids	R03BA	G6_PARKINSON	Weighted median	12	-0.0564467	0.0971624	0.561273	-0.0564467	0.0971624	0.561273	-0.246885	0.133992	0.945117	0.78123	1.14338	NA	NA	NA	NA	NA	NA	NA
Glucocorticoids	R03BA	G6_PARKINSON	Weighted mode	12	-0.0546421	0.131747	0.686299	-0.0546421	0.131747	0.686299	-0.312867	0.203583	0.946824	0.731347	1.22579	NA	NA	NA	NA	NA	NA	NA
Antihistamines for systemic use	R06A	G6_PARKINSON	Inverse variance weighted	5	-0.0617765	0.125721	0.623161	-0.0617765	0.125721	0.623161	-0.308191	0.184638	0.940093	0.734775	1.20278	0.0318361	0.0452504	0.5324	MR Egger	0.581229	3	0.900716
Antihistamines for systemic use	R06A	G6_PARKINSON	MR Egger	5	-0.381738	0.471837	0.4777	-0.381738	0.471837	0.4777	-1.30654	0.543063	0.682674	0.270755	1.72127	NA	NA	NA	Inverse variance weighted	1.07622	4	0.898027
Antihistamines for systemic use	R06A	G6_PARKINSON	Simple mode	5	-0.146033	0.195184	0.49594	-0.146033	0.195184	0.49594	-0.528594	0.236527	0.864129	0.589433	1.26684	NA	NA	NA	NA	NA	NA	NA
Antihistamines for systemic use	R06A	G6_PARKINSON	Weighted median	5	-0.100206	0.148929	0.501045	-0.100206	0.148929	0.501045	-0.392107	0.191694	0.904651	0.675632	1.2113	NA	NA	NA	NA	NA	NA	NA
Antihistamines for systemic use	R06A	G6_PARKINSON	Weighted mode	5	-0.123044	0.205347	0.581323	-0.123044	0.205347	0.581323	-0.525524	0.279435	0.884224	0.591246	1.32238	NA	NA	NA	NA	NA	NA	NA
Antiglaucoma preparations and miotics	S01E	G6_PARKINSON	Inverse variance weighted	13	-0.00152179	0.0504637	0.975943	-0.00152179	0.0504637	0.975943	-0.100431	0.0973871	0.998479	0.904448	1.10229	-0.0151938	0.0270654	0.585798	MR Egger	24.2642	11	0.0116643
Antiglaucoma preparations and miotics	S01E	G6_PARKINSON	MR Egger	13	0.0782367	0.151284	0.61529	0.0782367	0.151284	0.61529	-0.21828	0.374753	1.08138	0.803901	1.45463	NA	NA	NA	Inverse variance weighted	24.9593	12	0.0150169
Antiglaucoma preparations and miotics	S01E	G6_PARKINSON	Simple mode	13	0.0259647	0.0858131	0.767396	0.0259647	0.0858131	0.767396	-0.142229	0.194158	1.0263	0.867423	1.21429	NA	NA	NA	NA	NA	NA	NA
Antiglaucoma preparations and miotics	S01E	G6_PARKINSON	Weighted median	13	0.0161434	0.0517145	0.754916	0.0161434	0.0517145	0.754916	-0.085217	0.117504	1.01627	0.918313	1.12469	NA	NA	NA	NA	NA	NA	NA
Antiglaucoma preparations and miotics	S01E	G6_PARKINSON	Weighted mode	13	0.0204436	0.0591088	0.735433	0.0204436	0.0591088	0.735433	-0.0954097	0.136297	1.02065	0.909	1.14602	NA	NA	NA	NA	NA	NA	NA

## Sheet: S4
S4: All results of Mendelian randomization of ulcerative colitis in FinnGen database. nsnp: the number of SNP. b(b.OR):beta(β). se: standard error of beta. pval: P-value. se.OR: standard error of odds ratio. pval. OR:p-value of odds ratio lo_ci: the lowest value of the 95% confidence interval of beta. up_ci: the highest value of the 95% confidence interval of beta. or: odds ratio. or_lci95: the l…
exposure	id.exposure	id.outcome	method	nsnp	b	se	pval	b.OR	se.OR	pval.OR	lo_ci	up_ci	or	or_lci95	or_uci95	egger_intercept	se.egger	pval.egger	method.he	Q	Q_df	Q_pval
Drugs for peptic ulcer and gastro-oesophageal reflux disease (GORD)	A02B	G6_PARKINSON	Inverse variance weighted	5	0.1172	0.357689	0.743171	0.1172	0.357689	0.743171	-0.583872	0.818271	1.12434	0.557735	2.26658	0.0192976	0.143187	0.901326	MR Egger	5.41324	3	0.143921
Drugs for peptic ulcer and gastro-oesophageal reflux disease (GORD)	A02B	G6_PARKINSON	MR Egger	5	-0.267885	2.88683	0.931916	-0.267885	2.88683	0.931916	-5.92606	5.39029	0.764996	0.00266897	219.268	NA	NA	NA	Inverse variance weighted	5.44601	4	0.244516
Drugs for peptic ulcer and gastro-oesophageal reflux disease (GORD)	A02B	G6_PARKINSON	Simple mode	5	-0.570755	0.679787	0.44838	-0.570755	0.679787	0.44838	-1.90314	0.761629	0.565099	0.1491	2.14176	NA	NA	NA	NA	NA	NA	NA
Drugs for peptic ulcer and gastro-oesophageal reflux disease (GORD)	A02B	G6_PARKINSON	Weighted median	5	-0.0258504	0.392559	0.947497	-0.0258504	0.392559	0.947497	-0.795267	0.743566	0.974481	0.451461	2.10342	NA	NA	NA	NA	NA	NA	NA
Drugs for peptic ulcer and gastro-oesophageal reflux disease (GORD)	A02B	G6_PARKINSON	Weighted mode	5	-0.537007	0.6551	0.458402	-0.537007	0.6551	0.458402	-1.821	0.746989	0.584495	0.161863	2.11064	NA	NA	NA	NA	NA	NA	NA
Drugs used in diabetes	A10	G6_PARKINSON	Inverse variance weighted	44	-0.11551	0.0507199	0.0227619	-0.11551	0.0507199	0.0227619	-0.214921	-0.0160989	0.890912	0.806605	0.98403	-0.0193197	0.0126946	0.135533	MR Egger	28.1355	42	0.950126
Drugs used in diabetes	A10	G6_PARKINSON	MR Egger	44	0.0490184	0.119415	0.683535	0.0490184	0.119415	0.683535	-0.185035	0.283072	1.05024	0.831075	1.3272	NA	NA	NA	Inverse variance weighted	30.4516	43	0.924945
Drugs used in diabetes	A10	G6_PARKINSON	Simple mode	44	-0.150541	0.148445	0.316198	-0.150541	0.148445	0.316198	-0.441493	0.140411	0.860242	0.643076	1.15075	NA	NA	NA	NA	NA	NA	NA
Drugs used in diabetes	A10	G6_PARKINSON	Weighted median	44	-0.0699295	0.0804629	0.384798	-0.0699295	0.0804629	0.384798	-0.227637	0.0877777	0.93246	0.796413	1.09175	NA	NA	NA	NA	NA	NA	NA
Drugs used in diabetes	A10	G6_PARKINSON	Weighted mode	44	-0.0560624	0.0962327	0.563224	-0.0560624	0.0962327	0.563224	-0.244679	0.132554	0.94548	0.782956	1.14174	NA	NA	NA	NA	NA	NA	NA
Antithrombotic agents	B01A	G6_PARKINSON	Inverse variance weighted	7	-0.115807	0.274428	0.67303	-0.115807	0.274428	0.67303	-0.653685	0.422072	0.890647	0.520125	1.52512	-0.0184868	0.0463667	0.706566	MR Egger	4.15089	5	0.527903
Antithrombotic agents	B01A	G6_PARKINSON	MR Egger	7	0.107289	0.62322	0.870068	0.107289	0.62322	0.870068	-1.11422	1.3288	1.11326	0.32817	3.77651	NA	NA	NA	Inverse variance weighted	4.30986	6	0.634822
Antithrombotic agents	B01A	G6_PARKINSON	Simple mode	7	0.0767839	0.425397	0.862703	0.0767839	0.425397	0.862703	-0.756995	0.910563	1.07981	0.469074	2.48572	NA	NA	NA	NA	NA	NA	NA
Antithrombotic agents	B01A	G6_PARKINSON	Weighted median	7	0.0749205	0.320249	0.815028	0.0749205	0.320249	0.815028	-0.552767	0.702608	1.0778	0.575355	2.01901	NA	NA	NA	NA	NA	NA	NA
Antithrombotic agents	B01A	G6_PARKINSON	Weighted mode	7	0.0705794	0.437855	0.877232	0.0705794	0.437855	0.877232	-0.787616	0.928775	1.07313	0.454928	2.53141	NA	NA	NA	NA	NA	NA	NA
Vasodilators used in cardiac diseases	C01D	G6_PARKINSON	Inverse variance weighted	2	0.0663748	0.196918	0.736065	0.0663748	0.196918	0.736065	-0.319584	0.452334	1.06863	0.726451	1.57198	NA	NA	NA	MR Egger	NA	NA	NA
Vasodilators used in cardiac diseases	C01D	G6_PARKINSON	MR Egger	2	NA	NA	NA	NA	NA	NA	NA	NA	NA	NA	NA	NA	NA	NA	Inverse variance weighted	0.263776	1	0.607538
Vasodilators used in cardiac diseases	C01D	G6_PARKINSON	Simple mode	2	NA	NA	NA	NA	NA	NA	NA	NA	NA	NA	NA	NA	NA	NA	NA	NA	NA	NA
Vasodilators used in cardiac diseases	C01D	G6_PARKINSON	Weighted median	2	NA	NA	NA	NA	NA	NA	NA	NA	NA	NA	NA	NA	NA	NA	NA	NA	NA	NA
Vasodilators used in cardiac diseases	C01D	G6_PARKINSON	Weighted mode	2	NA	NA	NA	NA	NA	NA	NA	NA	NA	NA	NA	NA	NA	NA	NA	NA	NA	NA
Antihypertensives	C02	G6_PARKINSON	Inverse variance weighted	2	0.257144	0.202477	0.204088	0.257144	0.202477	0.204088	-0.139711	0.654	1.29323	0.869609	1.92322	NA	NA	NA	MR Egger	NA	NA	NA
Antihypertensives	C02	G6_PARKINSON	MR Egger	2	NA	NA	NA	NA	NA	NA	NA	NA	NA	NA	NA	NA	NA	NA	Inverse variance weighted	0.0514013	1	0.820643
Antihypertensives	C02	G6_PARKINSON	Simple mode	2	NA	NA	NA	NA	NA	NA	NA	NA	NA	NA	NA	NA	NA	NA	NA	NA	NA	NA
Antihypertensives	C02	G6_PARKINSON	Weighted median	2	NA	NA	NA	NA	NA	NA	NA	NA	NA	NA	NA	NA	NA	NA	NA	NA	NA	NA
Antihypertensives	C02	G6_PARKINSON	Weighted mode	2	NA	NA	NA	NA	NA	NA	NA	NA	NA	NA	NA	NA	NA	NA	NA	NA	NA	NA
Diuretics	C03	G6_PARKINSON	Inverse variance weighted	72	0.160427	0.0787331	0.0415889	0.160427	0.0787331	0.0415889	0.00611055	0.314744	1.17401	1.00613	1.36991	0.0194527	0.0176516	0.27422	MR Egger	108.023	70	0.00239618
Diuretics	C03	G6_PARKINSON	MR Egger	72	-0.116209	0.263045	0.660007	-0.116209	0.263045	0.660007	-0.631776	0.399358	0.890289	0.531647	1.49087	NA	NA	NA	Inverse variance weighted	109.897	71	0.00211255
Diuretics	C03	G6_PARKINSON	Simple mode	72	-0.202291	0.224746	0.371118	-0.202291	0.224746	0.371118	-0.642794	0.238212	0.816857	0.525821	1.26898	NA	NA	NA	NA	NA	NA	NA
Diuretics	C03	G6_PARKINSON	Weighted median	72	0.0530652	0.0977903	0.587376	0.0530652	0.0977903	0.587376	-0.138604	0.244734	1.0545	0.870573	1.27728	NA	NA	NA	NA	NA	NA	NA
Diuretics	C03	G6_PARKINSON	Weighted mode	72	-0.0948643	0.170757	0.580264	-0.0948643	0.170757	0.580264	-0.429548	0.23982	0.909496	0.650803	1.27102	NA	NA	NA	NA	NA	NA	NA
Beta blocking agents	C07	G6_PARKINSON	Inverse variance weighted	47	0.158663	0.0903318	0.0790119	0.158663	0.0903318	0.0790119	-0.0183872	0.335714	1.17194	0.981781	1.39894	0.0273357	0.0223802	0.228286	MR Egger	56.9946	45	0.108288
Beta blocking agents	C07	G6_PARKINSON	MR Egger	47	-0.25722	0.352146	0.468911	-0.25722	0.352146	0.468911	-0.947426	0.432987	0.773198	0.387738	1.54186	NA	NA	NA	Inverse variance weighted	58.8841	46	0.0962649
Beta blocking agents	C07	G6_PARKINSON	Simple mode	47	0.438285	0.305208	0.157762	0.438285	0.305208	0.157762	-0.159922	1.03649	1.55005	0.85221	2.81931	NA	NA	NA	NA	NA	NA	NA
Beta blocking agents	C07	G6_PARKINSON	Weighted median	47	0.162888	0.121173	0.178864	0.162888	0.121173	0.178864	-0.0746109	0.400387	1.17691	0.928105	1.4924	NA	NA	NA	NA	NA	NA	NA
Beta blocking agents	C07	G6_PARKINSON	Weighted mode	47	0.438285	0.289518	0.136907	0.438285	0.289518	0.136907	-0.129171	1.00574	1.55005	0.878824	2.73393	NA	NA	NA	NA	NA	NA	NA
Calcium channel blockers	C08	G6_PARKINSON	Inverse variance weighted	85	0.0355137	0.062574	0.570343	0.0355137	0.062574	0.570343	-0.0871314	0.158159	1.03615	0.916557	1.17135	0.00737599	0.0140468	0.600914	MR Egger	98.2162	83	0.121663
Calcium channel blockers	C08	G6_PARKINSON	MR Egger	85	-0.068188	0.207248	0.742972	-0.068188	0.207248	0.742972	-0.474394	0.338018	0.934085	0.622262	1.40217	NA	NA	NA	Inverse variance weighted	98.5425	84	0.132676
Calcium channel blockers	C08	G6_PARKINSON	Simple mode	85	0.0468482	0.240596	0.846085	0.0468482	0.240596	0.846085	-0.424721	0.518417	1.04796	0.653952	1.67937	NA	NA	NA	NA	NA	NA	NA
Calcium channel blockers	C08	G6_PARKINSON	Weighted median	85	0.0843721	0.0881058	0.338253	0.0843721	0.0881058	0.338253	-0.0883153	0.257059	1.08803	0.915472	1.29312	NA	NA	NA	NA	NA	NA	NA
Calcium channel blockers	C08	G6_PARKINSON	Weighted mode	85	0.185014	0.193505	0.341755	0.185014	0.193505	0.341755	-0.194256	0.564284	1.20324	0.823447	1.75819	NA	NA	NA	NA	NA	NA	NA
Agents acting on the renin-angiotensin system	C09	G6_PARKINSON	Inverse variance weighted	150	0.0620948	0.0615287	0.312878	0.0620948	0.0615287	0.312878	-0.0585014	0.182691	1.06406	0.943177	1.20044	0.00345148	0.0101045	0.733152	MR Egger	160.833	148	0.22247
Agents acting on the renin-angiotensin system	C09	G6_PARKINSON	MR Egger	150	-0.00257112	0.199119	0.989715	-0.00257112	0.199119	0.989715	-0.392844	0.387702	0.997432	0.675134	1.47359	NA	NA	NA	Inverse variance weighted	160.96	149	0.237771
Agents acting on the renin-angiotensin system	C09	G6_PARKINSON	Simple mode	150	0.188341	0.275329	0.495001	0.188341	0.275329	0.495001	-0.351303	0.727985	1.20725	0.70377	2.0709	NA	NA	NA	NA	NA	NA	NA
Agents acting on the renin-angiotensin system	C09	G6_PARKINSON	Weighted median	150	0.0886855	0.088767	0.317755	0.0886855	0.088767	0.317755	-0.0852977	0.262669	1.09274	0.918239	1.3004	NA	NA	NA	NA	NA	NA	NA
Agents acting on the renin-angiotensin system	C09	G6_PARKINSON	Weighted mode	150	-0.282365	0.246806	0.254427	-0.282365	0.246806	0.254427	-0.766104	0.201375	0.753999	0.464821	1.22308	NA	NA	NA	NA	NA	NA	NA
HMG CoA reductase inhibitors	C10AA	G6_PARKINSON	Inverse variance weighted	76	0.0783903	0.0704303	0.2657	0.0783903	0.0704303	0.2657	-0.059653	0.216434	1.08154	0.942091	1.24164	-0.00166389	0.00798964	0.835601	MR Egger	52.8222	74	0.970312
HMG CoA reductase inhibitors	C10AA	G6_PARKINSON	MR Egger	76	0.100307	0.126634	0.43083	0.100307	0.126634	0.43083	-0.147895	0.348509	1.10551	0.862522	1.41695	NA	NA	NA	Inverse variance weighted	52.8656	75	0.975457
HMG CoA reductase inhibitors	C10AA	G6_PARKINSON	Simple mode	76	-0.167567	0.185293	0.368713	-0.167567	0.185293	0.368713	-0.530742	0.195608	0.84572	0.588168	1.21605	NA	NA	NA	NA	NA	NA	NA
HMG CoA reductase inhibitors	C10AA	G6_PARKINSON	Weighted median	76	0.0391218	0.106868	0.71431	0.0391218	0.106868	0.71431	-0.17034	0.248584	1.0399	0.843378	1.28221	NA	NA	NA	NA	NA	NA	NA
HMG CoA reductase inhibitors	C10AA	G6_PARKINSON	Weighted mode	76	0.0386873	0.123717	0.75537	0.0386873	0.123717	0.75537	-0.203797	0.281172	1.03945	0.815628	1.32468	NA	NA	NA	NA	NA	NA	NA
Thyroid preparations	H03A	G6_PARKINSON	Inverse variance weighted	108	0.0997757	0.0458826	0.0296609	0.0997757	0.0458826	0.0296609	0.00984592	0.189706	1.10492	1.00989	1.20889	-0.00973022	0.0105128	0.356776	MR Egger	125.481	106	0.0952764
Thyroid preparations	H03A	G6_PARKINSON	MR Egger	108	0.207795	0.125413	0.1005	0.207795	0.125413	0.1005	-0.0380148	0.453605	1.23096	0.962699	1.57398	NA	NA	NA	Inverse variance weighted	126.495	107	0.0960641
Thyroid preparations	H03A	G6_PARKINSON	Simple mode	108	-0.0596329	0.173197	0.73129	-0.0596329	0.173197	0.73129	-0.399098	0.279832	0.94211	0.670925	1.32291	NA	NA	NA	NA	NA	NA	NA
Thyroid preparations	H03A	G6_PARKINSON	Weighted median	108	0.00819397	0.066598	0.902078	0.00819397	0.066598	0.902078	-0.122338	0.138726	1.00823	0.884849	1.14881	NA	NA	NA	NA	NA	NA	NA
Thyroid preparations	H03A	G6_PARKINSON	Weighted mode	108	-0.0444569	0.125464	0.723781	-0.0444569	0.125464	0.723781	-0.290366	0.201452	0.956517	0.74799	1.22318	NA	NA	NA	NA	NA	NA	NA
Immunosuppressants	L04	G6_PARKINSON	Inverse variance weighted	2	-0.401135	0.142512	0.00488159	-0.401135	0.142512	0.00488159	-0.680458	-0.121811	0.66956	0.506385	0.885315	NA	NA	NA	MR Egger	NA	NA	NA
Immunosuppressants	L04	G6_PARKINSON	MR Egger	2	NA	NA	NA	NA	NA	NA	NA	NA	NA	NA	NA	NA	NA	NA	Inverse variance weighted	4.53559	1	0.0331969
Immunosuppressants	L04	G6_PARKINSON	Simple mode	2	NA	NA	NA	NA	NA	NA	NA	NA	NA	NA	NA	NA	NA	NA	NA	NA	NA	NA
Immunosuppressants	L04	G6_PARKINSON	Weighted median	2	NA	NA	NA	NA	NA	NA	NA	NA	NA	NA	NA	NA	NA	NA	NA	NA	NA	NA
Immunosuppressants	L04	G6_PARKINSON	Weighted mode	2	NA	NA	NA	NA	NA	NA	NA	NA	NA	NA	NA	NA	NA	NA	NA	NA	NA	NA
Anti-inflammatory and antirheumatic products, non-steroids	M01A	G6_PARKINSON	Inverse variance weighted	4	0.363303	0.465529	0.43515	0.363303	0.465529	0.43515	-0.549133	1.27574	1.43807	0.57745	3.58135	-0.104303	0.215808	0.676608	MR Egger	3.9025	2	0.142096
Anti-inflammatory and antirheumatic products, non-steroids	M01A	G6_PARKINSON	MR Egger	4	2.70927	4.88378	0.634825	2.70927	4.88378	0.634825	-6.86294	12.2815	15.0182	0.00104583	215663	NA	NA	NA	Inverse variance weighted	4.35831	3	0.225283
Anti-inflammatory and antirheumatic products, non-steroids	M01A	G6_PARKINSON	Simple mode	4	0.817319	0.753161	0.357256	0.817319	0.753161	0.357256	-0.658876	2.29351	2.26442	0.517433	9.90969	NA	NA	NA	NA	NA	NA	NA
Anti-inflammatory and antirheumatic products, non-steroids	M01A	G6_PARKINSON	Weighted median	4	0.607192	0.45692	0.183888	0.607192	0.45692	0.183888	-0.288372	1.50276	1.83527	0.749483	4.49406	NA	NA	NA	NA	NA	NA	NA
Anti-inflammatory and antirheumatic products, non-steroids	M01A	G6_PARKINSON	Weighted mode	4	0.877942	0.634049	0.260169	0.877942	0.634049	0.260169	-0.364794	2.12068	2.40594	0.69434	8.33678	NA	NA	NA	NA	NA	NA	NA
Drugs affecting bone structure and mineralization	M05B	G6_PARKINSON	Inverse variance weighted	8	0.0816072	0.135675	0.547512	0.0816072	0.135675	0.547512	-0.184315	0.347529	1.08503	0.831674	1.41557	0.1575	0.0660327	0.054382	MR Egger	4.02278	6	0.673593
Drugs affecting bone structure and mineralization	M05B	G6_PARKINSON	MR Egger	8	-1.17725	0.540205	0.0721341	-1.17725	0.540205	0.0721341	-2.23605	-0.11845	0.308125	0.10688	0.888296	NA	NA	NA	Inverse variance weighted	9.7119	7	0.205496
Drugs affecting bone structure and mineralization	M05B	G6_PARKINSON	Simple mode	8	0.0833849	0.246429	0.745005	0.0833849	0.246429	0.745005	-0.399616	0.566386	1.08696	0.670578	1.76189	NA	NA	NA	NA	NA	NA	NA
Drugs affecting bone structure and mineralization	M05B	G6_PARKINSON	Weighted median	8	0.0490664	0.1517	0.746359	0.0490664	0.1517	0.746359	-0.248265	0.346398	1.05029	0.780153	1.41397	NA	NA	NA	NA	NA	NA	NA
Drugs affecting bone structure and mineralization	M05B	G6_PARKINSON	Weighted mode	8	0.0664919	0.193509	0.741228	0.0664919	0.193509	0.741228	-0.312785	0.445769	1.06875	0.731407	1.56169	NA	NA	NA	NA	NA	NA	NA
Opioids	N02A	G6_PARKINSON	Inverse variance weighted	2	-0.291641	0.695273	0.674878	-0.291641	0.695273	0.674878	-1.65438	1.07109	0.747037	0.191211	2.91857	NA	NA	NA	MR Egger	NA	NA	NA
Opioids	N02A	G6_PARKINSON	MR Egger	2	NA	NA	NA	NA	NA	NA	NA	NA	NA	NA	NA	NA	NA	NA	Inverse variance weighted	4.03823	1	0.0444806
Opioids	N02A	G6_PARKINSON	Simple mode	2	NA	NA	NA	NA	NA	NA	NA	NA	NA	NA	NA	NA	NA	NA	NA	NA	NA	NA
Opioids	N02A	G6_PARKINSON	Weighted median	2	NA	NA	NA	NA	NA	NA	NA	NA	NA	NA	NA	NA	NA	NA	NA	NA	NA	NA
Opioids	N02A	G6_PARKINSON	Weighted mode	2	NA	NA	NA	NA	NA	NA	NA	NA	NA	NA	NA	NA	NA	NA	NA	NA	NA	NA
Salicylic acid and derivatives	N02BA	G6_PARKINSON	Inverse variance weighted	6	-0.0387632	0.287136	0.892612	-0.0387632	0.287136	0.892612	-0.601549	0.524023	0.961978	0.547962	1.68881	-0.122471	0.0491856	0.0674868	MR Egger	1.13346	4	0.888929
Salicylic acid and derivatives	N02BA	G6_PARKINSON	MR Egger	6	1.43281	0.636786	0.0876385	1.43281	0.636786	0.0876385	0.184712	2.68091	4.19047	1.20287	14.5984	NA	NA	NA	Inverse variance weighted	7.33339	5	0.197002
Salicylic acid and derivatives	N02BA	G6_PARKINSON	Simple mode	6	0.192796	0.351199	0.606644	0.192796	0.351199	0.606644	-0.495553	0.881145	1.21264	0.609234	2.41366	NA	NA	NA	NA	NA	NA	NA
Salicylic acid and derivatives	N02BA	G6_PARKINSON	Weighted median	6	0.117317	0.288754	0.684531	0.117317	0.288754	0.684531	-0.448641	0.683276	1.12448	0.638495	1.98035	NA	NA	NA	NA	NA	NA	NA
Salicylic acid and derivatives	N02BA	G6_PARKINSON	Weighted mode	6	0.167927	0.343972	0.646065	0.167927	0.343972	0.646065	-0.506258	0.842112	1.18285	0.602747	2.32126	NA	NA	NA	NA	NA	NA	NA
Anilides	N02BE	G6_PARKINSON	Inverse variance weighted	7	-1.11533	0.419989	0.00791647	-1.11533	0.419989	0.00791647	-1.93851	-0.29215	0.327808	0.143919	0.746657	0.0878726	0.138124	0.552634	MR Egger	11.8987	5	0.0362031
Anilides	N02BE	G6_PARKINSON	MR Egger	7	-2.89087	2.82579	0.353215	-2.89087	2.82579	0.353215	-8.42942	2.64768	0.0555277	0.000218347	14.1212	NA	NA	NA	Inverse variance weighted	12.8618	6	0.0452837
Anilides	N02BE	G6_PARKINSON	Simple mode	7	-0.792557	0.702582	0.302371	-0.792557	0.702582	0.302371	-2.16962	0.584504	0.452686	0.114221	1.7941	NA	NA	NA	NA	NA	NA	NA
Anilides	N02BE	G6_PARKINSON	Weighted median	7	-0.946813	0.401884	0.018476	-0.946813	0.401884	0.018476	-1.73451	-0.159121	0.387975	0.176487	0.852893	NA	NA	NA	NA	NA	NA	NA
Anilides	N02BE	G6_PARKINSON	Weighted mode	7	-0.896337	0.623162	0.200376	-0.896337	0.623162	0.200376	-2.11773	0.32506	0.408062	0.120304	1.38411	NA	NA	NA	NA	NA	NA	NA
Antimigraine preparations	N02C	G6_PARKINSON	Inverse variance weighted	10	-0.0465048	0.0784603	0.55337	-0.0465048	0.0784603	0.55337	-0.200287	0.107277	0.95456	0.818496	1.11324	0.011802	0.0757903	0.880112	MR Egger	10.4142	8	0.237146
Antimigraine preparations	N02C	G6_PARKINSON	MR Egger	10	-0.124911	0.510323	0.812796	-0.124911	0.510323	0.812796	-1.12514	0.875321	0.882575	0.324606	2.39965	NA	NA	NA	Inverse variance weighted	10.4458	9	0.315613
Antimigraine preparations	N02C	G6_PARKINSON	Simple mode	10	0.116656	0.183113	0.539943	0.116656	0.183113	0.539943	-0.242245	0.475558	1.12373	0.784864	1.60891	NA	NA	NA	NA	NA	NA	NA
Antimigraine preparations	N02C	G6_PARKINSON	Weighted median	10	0.0668523	0.104029	0.520465	0.0668523	0.104029	0.520465	-0.137045	0.27075	1.06914	0.871931	1.31095	NA	NA	NA	NA	NA	NA	NA
Antimigraine preparations	N02C	G6_PARKINSON	Weighted mode	10	0.104204	0.161558	0.535025	0.104204	0.161558	0.535025	-0.21245	0.420859	1.10983	0.8086	1.52327	NA	NA	NA	NA	NA	NA	NA
Antidepressants	N06A	G6_PARKINSON	Inverse variance weighted	1	-0.372	0.638	0.559845	-0.372	0.638	0.559845	-1.62248	0.87848	0.689354	0.197409	2.40724	NA	NA	NA	MR Egger	NA	NA	NA
Antidepressants	N06A	G6_PARKINSON	MR Egger	1	NA	NA	NA	NA	NA	NA	NA	NA	NA	NA	NA	NA	NA	NA	Inverse variance weighted	NA	NA	NA
Antidepressants	N06A	G6_PARKINSON	Simple mode	1	NA	NA	NA	NA	NA	NA	NA	NA	NA	NA	NA	NA	NA	NA	NA	NA	NA	NA
Antidepressants	N06A	G6_PARKINSON	Weighted median	1	NA	NA	NA	NA	NA	NA	NA	NA	NA	NA	NA	NA	NA	NA	NA	NA	NA	NA
Antidepressants	N06A	G6_PARKINSON	Weighted mode	1	NA	NA	NA	NA	NA	NA	NA	NA	NA	NA	NA	NA	NA	NA	NA	NA	NA	NA
Adrenergics,inhalants	R03A	G6_PARKINSON	Inverse variance weighted	45	-0.0324261	0.0893494	0.716669	-0.0324261	0.0893494	0.716669	-0.207551	0.142699	0.968094	0.812572	1.15338	-0.0203499	0.0203857	0.323743	MR Egger	72.7056	43	0.00309927
Adrenergics,inhalants	R03A	G6_PARKINSON	MR Egger	45	0.21057	0.259304	0.421231	0.21057	0.259304	0.421231	-0.297666	0.718806	1.23438	0.74255	2.05198	NA	NA	NA	Inverse variance weighted	74.3905	44	0.00283127
Adrenergics,inhalants	R03A	G6_PARKINSON	Simple mode	45	-0.0207948	0.248433	0.933672	-0.0207948	0.248433	0.933672	-0.507724	0.466135	0.97942	0.601864	1.59382	NA	NA	NA	NA	NA	NA	NA
Adrenergics,inhalants	R03A	G6_PARKINSON	Weighted median	45	-0.082993	0.107881	0.441714	-0.082993	0.107881	0.441714	-0.29444	0.128454	0.920358	0.744949	1.13707	NA	NA	NA	NA	NA	NA	NA
Adrenergics,inhalants	R03A	G6_PARKINSON	Weighted mode	45	-0.135718	0.166092	0.418261	-0.135718	0.166092	0.418261	-0.461259	0.189823	0.873089	0.63049	1.20904	NA	NA	NA	NA	NA	NA	NA
Glucocorticoids	R03BA	G6_PARKINSON	Inverse variance weighted	13	-0.287466	0.118152	0.0149738	-0.287466	0.118152	0.0149738	-0.519045	-0.0558875	0.750162	0.595089	0.945646	-0.0397448	0.0493887	0.438021	MR Egger	16.537	11	0.122336
Glucocorticoids	R03BA	G6_PARKINSON	MR Egger	13	0.103584	0.500518	0.839827	0.103584	0.500518	0.839827	-0.877431	1.0846	1.10914	0.41585	2.95825	NA	NA	NA	Inverse variance weighted	17.5106	12	0.131378
Glucocorticoids	R03BA	G6_PARKINSON	Simple mode	13	-0.405824	0.216426	0.0853124	-0.405824	0.216426	0.0853124	-0.830018	0.0183702	0.666428	0.436041	1.01854	NA	NA	NA	NA	NA	NA	NA
Glucocorticoids	R03BA	G6_PARKINSON	Weighted median	13	-0.350624	0.135351	0.00958426	-0.350624	0.135351	0.00958426	-0.615912	-0.0853359	0.704248	0.540148	0.918204	NA	NA	NA	NA	NA	NA	NA
Glucocorticoids	R03BA	G6_PARKINSON	Weighted mode	13	-0.368086	0.19828	0.0881069	-0.368086	0.19828	0.0881069	-0.756715	0.0205427	0.692058	0.469205	1.02076	NA	NA	NA	NA	NA	NA	NA
Antihistamines for systemic use	R06A	G6_PARKINSON	Inverse variance weighted	6	-0.171399	0.209172	0.412548	-0.171399	0.209172	0.412548	-0.581377	0.238578	0.842485	0.559128	1.26944	0.0461731	0.0831069	0.6081	MR Egger	6.27538	4	0.179505
Antihistamines for systemic use	R06A	G6_PARKINSON	MR Egger	6	-0.652014	0.893921	0.50618	-0.652014	0.893921	0.50618	-2.4041	1.10007	0.520996	0.0903468	3.00438	NA	NA	NA	Inverse variance weighted	6.75964	5	0.239139
Antihistamines for systemic use	R06A	G6_PARKINSON	Simple mode	6	-0.336044	0.434628	0.474365	-0.336044	0.434628	0.474365	-1.18791	0.515827	0.714592	0.304856	1.67502	NA	NA	NA	NA	NA	NA	NA
Antihistamines for systemic use	R06A	G6_PARKINSON	Weighted median	6	-0.244696	0.252309	0.332132	-0.244696	0.252309	0.332132	-0.739221	0.249829	0.782942	0.477486	1.28381	NA	NA	NA	NA	NA	NA	NA
Antihistamines for systemic use	R06A	G6_PARKINSON	Weighted mode	6	-0.342296	0.430609	0.462712	-0.342296	0.430609	0.462712	-1.18629	0.501697	0.710138	0.305352	1.65152	NA	NA	NA	NA	NA	NA	NA
Antiglaucoma preparations and miotics	S01E	G6_PARKINSON	Inverse variance weighted	13	-0.0274486	0.0757134	0.716954	-0.0274486	0.0757134	0.716954	-0.175847	0.12095	0.972925	0.838746	1.12857	-0.0545472	0.0377198	0.17603	MR Egger	19.7488	11	0.0489069
Antiglaucoma preparations and miotics	S01E	G6_PARKINSON	MR Egger	13	0.258659	0.210707	0.245229	0.258659	0.210707	0.245229	-0.154327	0.671645	1.29519	0.856992	1.95745	NA	NA	NA	Inverse variance weighted	23.5033	12	0.0237444
Antiglaucoma preparations and miotics	S01E	G6_PARKINSON	Simple mode	13	0.151383	0.179492	0.415503	0.151383	0.179492	0.415503	-0.200421	0.503187	1.16344	0.818386	1.65398	NA	NA	NA	NA	NA	NA	NA
Antiglaucoma preparations and miotics	S01E	G6_PARKINSON	Weighted median	13	0.123324	0.0805387	0.125711	0.123324	0.0805387	0.125711	-0.0345322	0.28118	1.13125	0.966057	1.32469	NA	NA	NA	NA	NA	NA	NA
Antiglaucoma preparations and miotics	S01E	G6_PARKINSON	Weighted mode	13	0.127981	0.088576	0.174097	0.127981	0.088576	0.174097	-0.0456284	0.30159	1.13653	0.955397	1.35201	NA	NA	NA	NA	NA	NA	NA

## Sheet: S5
S5: All results of Mendelian randomization of Crohn's disease in FinnGen database. nsnp: the number of SNP. b(b.OR):beta(β). se: standard error of beta. pval: P-value. se.OR: standard error of odds ratio. pval. OR:p-value of odds ratio lo_ci: the lowest value of the 95% confidence interval of beta. up_ci: the highest value of the 95% confidence interval of beta. or: odds ratio. or_lci95: the lowe…
exposure	id.exposure	id.outcome	method	nsnp	b	se	pval	b.OR	se.OR	pval.OR	lo_ci	up_ci	or	or_lci95	or_uci95	egger_intercept	se.egger	pval.egger	method.he	Q	Q_df	Q_pval
Drugs for peptic ulcer and gastro-oesophageal reflux disease (GORD)	A02B	G6_PARKINSON	Inverse variance weighted	3	0.315808	0.697243	0.650593	0.315808	0.697243	0.650593	-1.05079	1.6824	1.37137	0.349662	5.37847	0.179397	0.329158	0.68232	MR Egger	0.243197	1	0.621906
Drugs for peptic ulcer and gastro-oesophageal reflux disease (GORD)	A02B	G6_PARKINSON	MR Egger	3	-3.48244	7.0038	0.70625	-3.48244	7.0038	0.70625	-17.2099	10.245	0.0307325	3.35613e-08	28142.1	NA	NA	NA	Inverse variance weighted	0.540243	2	0.763287
Drugs for peptic ulcer and gastro-oesophageal reflux disease (GORD)	A02B	G6_PARKINSON	Simple mode	3	0.643921	0.909137	0.552195	0.643921	0.909137	0.552195	-1.13799	2.42583	1.90393	0.320463	11.3116	NA	NA	NA	NA	NA	NA	NA
Drugs for peptic ulcer and gastro-oesophageal reflux disease (GORD)	A02B	G6_PARKINSON	Weighted median	3	0.341762	0.834138	0.682013	0.341762	0.834138	0.682013	-1.29315	1.97667	1.40743	0.274405	7.21869	NA	NA	NA	NA	NA	NA	NA
Drugs for peptic ulcer and gastro-oesophageal reflux disease (GORD)	A02B	G6_PARKINSON	Weighted mode	3	0.443448	0.938219	0.683021	0.443448	0.938219	0.683021	-1.39546	2.28236	1.55807	0.247719	9.79975	NA	NA	NA	NA	NA	NA	NA
Drugs used in diabetes	A10	G6_PARKINSON	Inverse variance weighted	43	-0.20565	0.101869	0.0435113	-0.20565	0.101869	0.0435113	-0.405313	-0.00598667	0.814118	0.666768	0.994031	-0.00241551	0.0310099	0.938291	MR Egger	40.8502	41	0.477208
Drugs used in diabetes	A10	G6_PARKINSON	MR Egger	43	-0.182182	0.318038	0.569888	-0.182182	0.318038	0.569888	-0.805536	0.441173	0.83345	0.446848	1.55453	NA	NA	NA	Inverse variance weighted	40.8563	42	0.521117
Drugs used in diabetes	A10	G6_PARKINSON	Simple mode	43	-0.0208722	0.309143	0.946491	-0.0208722	0.309143	0.946491	-0.626792	0.585048	0.979344	0.534303	1.79508	NA	NA	NA	NA	NA	NA	NA
Drugs used in diabetes	A10	G6_PARKINSON	Weighted median	43	-0.147705	0.154547	0.339207	-0.147705	0.154547	0.339207	-0.450616	0.155206	0.862685	0.637235	1.1679	NA	NA	NA	NA	NA	NA	NA
Drugs used in diabetes	A10	G6_PARKINSON	Weighted mode	43	-0.0818562	0.275869	0.768142	-0.0818562	0.275869	0.768142	-0.622559	0.458847	0.921404	0.536569	1.58225	NA	NA	NA	NA	NA	NA	NA
Antithrombotic agents	B01A	G6_PARKINSON	Inverse variance weighted	7	0.00159365	0.499267	0.997453	0.00159365	0.499267	0.997453	-0.97697	0.980157	1.00159	0.37645	2.66487	0.083258	0.0844628	0.369529	MR Egger	1.60277	5	0.900915
Antithrombotic agents	B01A	G6_PARKINSON	MR Egger	7	-1.00388	1.13566	0.417188	-1.00388	1.13566	0.417188	-3.22977	1.22201	0.366454	0.0395666	3.39399	NA	NA	NA	Inverse variance weighted	2.57444	6	0.860045
Antithrombotic agents	B01A	G6_PARKINSON	Simple mode	7	-0.587718	0.897663	0.536923	-0.587718	0.897663	0.536923	-2.34714	1.1717	0.555594	0.0956426	3.22748	NA	NA	NA	NA	NA	NA	NA
Antithrombotic agents	B01A	G6_PARKINSON	Weighted median	7	-0.0206641	0.624011	0.973583	-0.0206641	0.624011	0.973583	-1.24372	1.2024	0.979548	0.288308	3.32808	NA	NA	NA	NA	NA	NA	NA
Antithrombotic agents	B01A	G6_PARKINSON	Weighted mode	7	-0.566283	0.851437	0.530712	-0.566283	0.851437	0.530712	-2.2351	1.10253	0.567631	0.106981	3.01179	NA	NA	NA	NA	NA	NA	NA
Vasodilators used in cardiac diseases	C01D	G6_PARKINSON	Inverse variance weighted	2	0.225154	0.422404	0.594012	0.225154	0.422404	0.594012	-0.602757	1.05306	1.25252	0.547301	2.86642	NA	NA	NA	MR Egger	NA	NA	NA
Vasodilators used in cardiac diseases	C01D	G6_PARKINSON	MR Egger	2	NA	NA	NA	NA	NA	NA	NA	NA	NA	NA	NA	NA	NA	NA	Inverse variance weighted	1.38133	1	0.239875
Vasodilators used in cardiac diseases	C01D	G6_PARKINSON	Simple mode	2	NA	NA	NA	NA	NA	NA	NA	NA	NA	NA	NA	NA	NA	NA	NA	NA	NA	NA
Vasodilators used in cardiac diseases	C01D	G6_PARKINSON	Weighted median	2	NA	NA	NA	NA	NA	NA	NA	NA	NA	NA	NA	NA	NA	NA	NA	NA	NA	NA
Vasodilators used in cardiac diseases	C01D	G6_PARKINSON	Weighted mode	2	NA	NA	NA	NA	NA	NA	NA	NA	NA	NA	NA	NA	NA	NA	NA	NA	NA	NA
Antihypertensives	C02	G6_PARKINSON	Inverse variance weighted	2	0.351898	0.758088	0.642511	0.351898	0.758088	0.642511	-1.13396	1.83775	1.42176	0.321758	6.28239	NA	NA	NA	MR Egger	NA	NA	NA
Antihypertensives	C02	G6_PARKINSON	MR Egger	2	NA	NA	NA	NA	NA	NA	NA	NA	NA	NA	NA	NA	NA	NA	Inverse variance weighted	4.2293	1	0.0397318
Antihypertensives	C02	G6_PARKINSON	Simple mode	2	NA	NA	NA	NA	NA	NA	NA	NA	NA	NA	NA	NA	NA	NA	NA	NA	NA	NA
Antihypertensives	C02	G6_PARKINSON	Weighted median	2	NA	NA	NA	NA	NA	NA	NA	NA	NA	NA	NA	NA	NA	NA	NA	NA	NA	NA
Antihypertensives	C02	G6_PARKINSON	Weighted mode	2	NA	NA	NA	NA	NA	NA	NA	NA	NA	NA	NA	NA	NA	NA	NA	NA	NA	NA
Diuretics	C03	G6_PARKINSON	Inverse variance weighted	74	-0.0693926	0.11984	0.562561	-0.0693926	0.11984	0.562561	-0.30428	0.165494	0.93296	0.737655	1.17998	0.00440872	0.0254496	0.862954	MR Egger	85.1389	72	0.137989
Diuretics	C03	G6_PARKINSON	MR Egger	74	-0.129855	0.369285	0.726136	-0.129855	0.369285	0.726136	-0.853653	0.593943	0.878223	0.425857	1.81112	NA	NA	NA	Inverse variance weighted	85.1744	73	0.156028
Diuretics	C03	G6_PARKINSON	Simple mode	74	-0.0790574	0.345461	0.819629	-0.0790574	0.345461	0.819629	-0.756161	0.598046	0.923987	0.469465	1.81856	NA	NA	NA	NA	NA	NA	NA
Diuretics	C03	G6_PARKINSON	Weighted median	74	-0.0552426	0.165059	0.737864	-0.0552426	0.165059	0.737864	-0.378759	0.268274	0.946256	0.684711	1.30771	NA	NA	NA	NA	NA	NA	NA
Diuretics	C03	G6_PARKINSON	Weighted mode	74	0.019069	0.273241	0.944553	0.019069	0.273241	0.944553	-0.516484	0.554622	1.01925	0.596615	1.74128	NA	NA	NA	NA	NA	NA	NA
Beta blocking agents	C07	G6_PARKINSON	Inverse variance weighted	49	0.0445243	0.142291	0.754349	0.0445243	0.142291	0.754349	-0.234366	0.323415	1.04553	0.791072	1.38184	0.00286955	0.0360125	0.936829	MR Egger	35.7817	47	0.883812
Beta blocking agents	C07	G6_PARKINSON	MR Egger	49	0.000926143	0.565352	0.9987	0.000926143	0.565352	0.9987	-1.10716	1.10902	1.00093	0.330495	3.03137	NA	NA	NA	Inverse variance weighted	35.788	48	0.903464
Beta blocking agents	C07	G6_PARKINSON	Simple mode	49	0.0330061	0.449554	0.941777	0.0330061	0.449554	0.941777	-0.84812	0.914132	1.03356	0.428219	2.49461	NA	NA	NA	NA	NA	NA	NA
Beta blocking agents	C07	G6_PARKINSON	Weighted median	49	0.0476451	0.200584	0.812245	0.0476451	0.200584	0.812245	-0.3455	0.44079	1.0488	0.707866	1.55393	NA	NA	NA	NA	NA	NA	NA
Beta blocking agents	C07	G6_PARKINSON	Weighted mode	49	0.0902843	0.361749	0.803979	0.0902843	0.361749	0.803979	-0.618744	0.799313	1.09449	0.53862	2.22401	NA	NA	NA	NA	NA	NA	NA
Calcium channel blockers	C08	G6_PARKINSON	Inverse variance weighted	81	-0.0675409	0.11065	0.541597	-0.0675409	0.11065	0.541597	-0.284416	0.149334	0.934689	0.752454	1.16106	0.0181596	0.0248341	0.466798	MR Egger	66.1102	79	0.849292
Calcium channel blockers	C08	G6_PARKINSON	MR Egger	81	-0.32807	0.373073	0.381866	-0.32807	0.373073	0.381866	-1.05929	0.403152	0.720312	0.346701	1.49653	NA	NA	NA	Inverse variance weighted	66.6449	80	0.857137
Calcium channel blockers	C08	G6_PARKINSON	Simple mode	81	-0.0783215	0.366227	0.8312	-0.0783215	0.366227	0.8312	-0.796126	0.639483	0.924667	0.451073	1.8955	NA	NA	NA	NA	NA	NA	NA
Calcium channel blockers	C08	G6_PARKINSON	Weighted median	81	-0.0505613	0.159724	0.751582	-0.0505613	0.159724	0.751582	-0.363621	0.262498	0.950696	0.695155	1.30017	NA	NA	NA	NA	NA	NA	NA
Calcium channel blockers	C08	G6_PARKINSON	Weighted mode	81	-0.0337575	0.287592	0.906853	-0.0337575	0.287592	0.906853	-0.597439	0.529924	0.966806	0.550219	1.6988	NA	NA	NA	NA	NA	NA	NA
Agents acting on the renin-angiotensin system	C09	G6_PARKINSON	Inverse variance weighted	153	-0.0664224	0.104134	0.523568	-0.0664224	0.104134	0.523568	-0.270525	0.13768	0.935736	0.762979	1.14761	-0.00194566	0.0165061	0.906323	MR Egger	139.13	151	0.746397
Agents acting on the renin-angiotensin system	C09	G6_PARKINSON	MR Egger	153	-0.0310881	0.317332	0.922088	-0.0310881	0.317332	0.922088	-0.65306	0.590883	0.96939	0.520451	1.80558	NA	NA	NA	Inverse variance weighted	139.144	152	0.764459
Agents acting on the renin-angiotensin system	C09	G6_PARKINSON	Simple mode	153	-0.0661035	0.414427	0.873482	-0.0661035	0.414427	0.873482	-0.878381	0.746174	0.936034	0.415455	2.10892	NA	NA	NA	NA	NA	NA	NA
Agents acting on the renin-angiotensin system	C09	G6_PARKINSON	Weighted median	153	-0.0945598	0.163075	0.562013	-0.0945598	0.163075	0.562013	-0.414187	0.225067	0.909773	0.660877	1.25241	NA	NA	NA	NA	NA	NA	NA
Agents acting on the renin-angiotensin system	C09	G6_PARKINSON	Weighted mode	153	0.0162061	0.302386	0.957329	0.0162061	0.302386	0.957329	-0.576471	0.608883	1.01634	0.561878	1.83838	NA	NA	NA	NA	NA	NA	NA
HMG CoA reductase inhibitors	C10AA	G6_PARKINSON	Inverse variance weighted	77	0.275656	0.131026	0.0353927	0.275656	0.131026	0.0353927	0.0188463	0.532467	1.3174	1.01902	1.70313	0.0249438	0.0155781	0.113534	MR Egger	71.9201	75	0.579393
HMG CoA reductase inhibitors	C10AA	G6_PARKINSON	MR Egger	77	-0.0753011	0.25536	0.768898	-0.0753011	0.25536	0.768898	-0.575806	0.425204	0.927464	0.562251	1.5299	NA	NA	NA	Inverse variance weighted	74.484	76	0.52774
HMG CoA reductase inhibitors	C10AA	G6_PARKINSON	Simple mode	77	0.613861	0.3687	0.100044	0.613861	0.3687	0.100044	-0.108792	1.33651	1.84755	0.896917	3.80575	NA	NA	NA	NA	NA	NA	NA
HMG CoA reductase inhibitors	C10AA	G6_PARKINSON	Weighted median	77	0.320835	0.196138	0.10189	0.320835	0.196138	0.10189	-0.0635956	0.705266	1.37828	0.938384	2.02438	NA	NA	NA	NA	NA	NA	NA
HMG CoA reductase inhibitors	C10AA	G6_PARKINSON	Weighted mode	77	0.340794	0.233769	0.149009	0.340794	0.233769	0.149009	-0.117393	0.798981	1.40606	0.889236	2.22327	NA	NA	NA	NA	NA	NA	NA
Thyroid preparations	H03A	G6_PARKINSON	Inverse variance weighted	110	-0.0129897	0.0686715	0.84997	-0.0129897	0.0686715	0.84997	-0.147586	0.121607	0.987094	0.862788	1.12931	0.00487044	0.013807	0.724963	MR Egger	113.721	108	0.334404
Thyroid preparations	H03A	G6_PARKINSON	MR Egger	110	-0.0582903	0.14576	0.690015	-0.0582903	0.14576	0.690015	-0.34398	0.227399	0.943376	0.708943	1.25533	NA	NA	NA	Inverse variance weighted	113.852	109	0.356109
Thyroid preparations	H03A	G6_PARKINSON	Simple mode	110	-0.0346937	0.247055	0.88858	-0.0346937	0.247055	0.88858	-0.518922	0.449535	0.965901	0.595162	1.56758	NA	NA	NA	NA	NA	NA	NA
Thyroid preparations	H03A	G6_PARKINSON	Weighted median	110	-0.0889796	0.11146	0.424689	-0.0889796	0.11146	0.424689	-0.30744	0.129481	0.914864	0.735327	1.13824	NA	NA	NA	NA	NA	NA	NA
Thyroid preparations	H03A	G6_PARKINSON	Weighted mode	110	-0.115112	0.157753	0.467141	-0.115112	0.157753	0.467141	-0.424308	0.194084	0.891266	0.654222	1.2142	NA	NA	NA	NA	NA	NA	NA
Immunosuppressants	L04	G6_PARKINSON	Inverse variance weighted	2	-0.375973	0.120082	0.00174232	-0.375973	0.120082	0.00174232	-0.611334	-0.140612	0.686621	0.542627	0.868826	NA	NA	NA	MR Egger	NA	NA	NA
Immunosuppressants	L04	G6_PARKINSON	MR Egger	2	NA	NA	NA	NA	NA	NA	NA	NA	NA	NA	NA	NA	NA	NA	Inverse variance weighted	0.00911907	1	0.923923
Immunosuppressants	L04	G6_PARKINSON	Simple mode	2	NA	NA	NA	NA	NA	NA	NA	NA	NA	NA	NA	NA	NA	NA	NA	NA	NA	NA
Immunosuppressants	L04	G6_PARKINSON	Weighted median	2	NA	NA	NA	NA	NA	NA	NA	NA	NA	NA	NA	NA	NA	NA	NA	NA	NA	NA
Immunosuppressants	L04	G6_PARKINSON	Weighted mode	2	NA	NA	NA	NA	NA	NA	NA	NA	NA	NA	NA	NA	NA	NA	NA	NA	NA	NA
Anti-inflammatory and antirheumatic products, non-steroids	M01A	G6_PARKINSON	Inverse variance weighted	5	0.533403	0.562564	0.343046	0.533403	0.562564	0.343046	-0.569223	1.63603	1.70472	0.565965	5.13474	-0.0839532	0.163821	0.643668	MR Egger	1.72141	3	0.632184
Anti-inflammatory and antirheumatic products, non-steroids	M01A	G6_PARKINSON	MR Egger	5	2.24612	3.38909	0.554863	2.24612	3.38909	0.554863	-4.39651	8.88874	9.45095	0.0123203	7249.87	NA	NA	NA	Inverse variance weighted	1.98403	4	0.738696
Anti-inflammatory and antirheumatic products, non-steroids	M01A	G6_PARKINSON	Simple mode	5	0.0944927	0.890682	0.920618	0.0944927	0.890682	0.920618	-1.65124	1.84023	1.0991	0.191811	6.29799	NA	NA	NA	NA	NA	NA	NA
Anti-inflammatory and antirheumatic products, non-steroids	M01A	G6_PARKINSON	Weighted median	5	0.436232	0.678682	0.520377	0.436232	0.678682	0.520377	-0.893984	1.76645	1.54687	0.409023	5.85004	NA	NA	NA	NA	NA	NA	NA
Anti-inflammatory and antirheumatic products, non-steroids	M01A	G6_PARKINSON	Weighted mode	5	0.398862	0.851805	0.663979	0.398862	0.851805	0.663979	-1.27068	2.0684	1.49013	0.280642	7.91216	NA	NA	NA	NA	NA	NA	NA
Drugs affecting bone structure and mineralization	M05B	G6_PARKINSON	Inverse variance weighted	9	0.354683	0.2032	0.0809006	0.354683	0.2032	0.0809006	-0.0435897	0.752956	1.42573	0.957347	2.12327	0.0781291	0.120029	0.535873	MR Egger	3.1535	7	0.870448
Drugs affecting bone structure and mineralization	M05B	G6_PARKINSON	MR Egger	9	-0.271334	0.982976	0.790494	-0.271334	0.982976	0.790494	-2.19797	1.6553	0.762362	0.111029	5.23464	NA	NA	NA	Inverse variance weighted	3.5772	8	0.893117
Drugs affecting bone structure and mineralization	M05B	G6_PARKINSON	Simple mode	9	0.664878	0.393586	0.129637	0.664878	0.393586	0.129637	-0.10655	1.43631	1.94425	0.89893	4.20513	NA	NA	NA	NA	NA	NA	NA
Drugs affecting bone structure and mineralization	M05B	G6_PARKINSON	Weighted median	9	0.299096	0.266307	0.261384	0.299096	0.266307	0.261384	-0.222865	0.821057	1.34864	0.800223	2.2729	NA	NA	NA	NA	NA	NA	NA
Drugs affecting bone structure and mineralization	M05B	G6_PARKINSON	Weighted mode	9	0.171041	0.375314	0.660701	0.171041	0.375314	0.660701	-0.564575	0.906657	1.18654	0.568602	2.47603	NA	NA	NA	NA	NA	NA	NA
Opioids	N02A	G6_PARKINSON	Inverse variance weighted	2	0.337577	0.628823	0.591379	0.337577	0.628823	0.591379	-0.894916	1.57007	1.40155	0.408642	4.80698	NA	NA	NA	MR Egger	NA	NA	NA
Opioids	N02A	G6_PARKINSON	MR Egger	2	NA	NA	NA	NA	NA	NA	NA	NA	NA	NA	NA	NA	NA	NA	Inverse variance weighted	0.335452	1	0.562466
Opioids	N02A	G6_PARKINSON	Simple mode	2	NA	NA	NA	NA	NA	NA	NA	NA	NA	NA	NA	NA	NA	NA	NA	NA	NA	NA
Opioids	N02A	G6_PARKINSON	Weighted median	2	NA	NA	NA	NA	NA	NA	NA	NA	NA	NA	NA	NA	NA	NA	NA	NA	NA	NA
Opioids	N02A	G6_PARKINSON	Weighted mode	2	NA	NA	NA	NA	NA	NA	NA	NA	NA	NA	NA	NA	NA	NA	NA	NA	NA	NA
Salicylic acid and derivatives	N02BA	G6_PARKINSON	Inverse variance weighted	6	0.10459	0.431816	0.808617	0.10459	0.431816	0.808617	-0.74177	0.950951	1.11026	0.47627	2.58817	0.0401172	0.0894767	0.677112	MR Egger	3.05352	4	0.548909
Salicylic acid and derivatives	N02BA	G6_PARKINSON	MR Egger	6	-0.378133	1.16003	0.760788	-0.378133	1.16003	0.760788	-2.65178	1.89552	0.685139	0.0705253	6.65599	NA	NA	NA	Inverse variance weighted	3.25455	5	0.660808
Salicylic acid and derivatives	N02BA	G6_PARKINSON	Simple mode	6	-0.724549	0.860783	0.438331	-0.724549	0.840609	0.428118	-2.37214	0.923044	0.484543	0.0932807	2.51694	NA	NA	NA	NA	NA	NA	NA
Salicylic acid and derivatives	N02BA	G6_PARKINSON	Weighted median	6	0.529064	0.516677	0.305847	0.529064	0.538379	0.325755	-0.526157	1.58429	1.69734	0.590871	4.87581	NA	NA	NA	NA	NA	NA	NA
Salicylic acid and derivatives	N02BA	G6_PARKINSON	Weighted mode	6	0.738528	0.750429	0.370241	0.738528	0.758875	0.375156	-0.748868	2.22592	2.09285	0.472902	9.26203	NA	NA	NA	NA	NA	NA	NA
Anilides	N02BE	G6_PARKINSON	Inverse variance weighted	7	0.849987	0.52169	0.103251	0.849987	0.52169	0.103251	-0.172526	1.8725	2.33962	0.841536	6.50454	0.0832143	0.163019	0.63146	MR Egger	3.72113	5	0.590223
Anilides	N02BE	G6_PARKINSON	MR Egger	7	-0.831261	3.33466	0.813062	-0.831261	3.33466	0.813062	-7.3672	5.70468	0.4355	0.000631633	300.27	NA	NA	NA	Inverse variance weighted	3.98169	6	0.679154
Anilides	N02BE	G6_PARKINSON	Simple mode	7	-0.0941196	1.08086	0.933442	-0.0941196	1.08086	0.933442	-2.2126	2.02436	0.910174	0.109416	7.57124	NA	NA	NA	NA	NA	NA	NA
Anilides	N02BE	G6_PARKINSON	Weighted median	7	0.67445	0.680939	0.321944	0.67445	0.680939	0.321944	-0.660191	2.00909	1.96295	0.516753	7.45654	NA	NA	NA	NA	NA	NA	NA
Anilides	N02BE	G6_PARKINSON	Weighted mode	7	0.0589711	1.02124	0.955827	0.0589711	1.02124	0.955827	-1.94266	2.06061	1.06074	0.143322	7.85072	NA	NA	NA	NA	NA	NA	NA
Antimigraine preparations	N02C	G6_PARKINSON	Inverse variance weighted	10	0.0425817	0.138375	0.75829	0.0425817	0.138375	0.75829	-0.228633	0.313797	1.0435	0.79562	1.36861	-0.105896	0.128556	0.433962	MR Egger	9.02784	8	0.339953
Antimigraine preparations	N02C	G6_PARKINSON	MR Egger	10	0.746227	0.865765	0.413816	0.746227	0.865765	0.413816	-0.950673	2.44313	2.10903	0.386481	11.509	NA	NA	NA	Inverse variance weighted	9.79354	9	0.367456
Antimigraine preparations	N02C	G6_PARKINSON	Simple mode	10	0.131574	0.249652	0.610916	0.131574	0.249652	0.610916	-0.357745	0.620892	1.14062	0.699251	1.86059	NA	NA	NA	NA	NA	NA	NA
Antimigraine preparations	N02C	G6_PARKINSON	Weighted median	10	0.113218	0.177277	0.523051	0.113218	0.177277	0.523051	-0.234244	0.46068	1.11988	0.791168	1.58515	NA	NA	NA	NA	NA	NA	NA
Antimigraine preparations	N02C	G6_PARKINSON	Weighted mode	10	0.120673	0.235148	0.620185	0.120673	0.235148	0.620185	-0.340217	0.581563	1.12826	0.711616	1.78883	NA	NA	NA	NA	NA	NA	NA
Antidepressants	N06A	G6_PARKINSON	Inverse variance weighted	1	-0.704	1.162	0.544613	-0.704	1.162	0.544613	-2.98152	1.57352	0.494603	0.0507157	4.8236	NA	NA	NA	MR Egger	NA	NA	NA
Antidepressants	N06A	G6_PARKINSON	MR Egger	1	NA	NA	NA	NA	NA	NA	NA	NA	NA	NA	NA	NA	NA	NA	Inverse variance weighted	NA	NA	NA
Antidepressants	N06A	G6_PARKINSON	Simple mode	1	NA	NA	NA	NA	NA	NA	NA	NA	NA	NA	NA	NA	NA	NA	NA	NA	NA	NA
Antidepressants	N06A	G6_PARKINSON	Weighted median	1	NA	NA	NA	NA	NA	NA	NA	NA	NA	NA	NA	NA	NA	NA	NA	NA	NA	NA
Antidepressants	N06A	G6_PARKINSON	Weighted mode	1	NA	NA	NA	NA	NA	NA	NA	NA	NA	NA	NA	NA	NA	NA	NA	NA	NA	NA
Adrenergics,inhalants	R03A	G6_PARKINSON	Inverse variance weighted	48	0.337917	0.143372	0.0184268	0.337917	0.143372	0.0184268	0.0569083	0.618926	1.40202	1.05856	1.85693	0.0250818	0.0335028	0.45788	MR Egger	72.0835	46	0.00830833
Adrenergics,inhalants	R03A	G6_PARKINSON	MR Egger	48	0.0505115	0.410034	0.902495	0.0505115	0.410034	0.902495	-0.753156	0.854179	1.05181	0.470878	2.34944	NA	NA	NA	Inverse variance weighted	72.9618	47	0.00897878
Adrenergics,inhalants	R03A	G6_PARKINSON	Simple mode	48	0.010729	0.410605	0.979264	0.010729	0.410605	0.979264	-0.794057	0.815515	1.01079	0.452007	2.26034	NA	NA	NA	NA	NA	NA	NA
Adrenergics,inhalants	R03A	G6_PARKINSON	Weighted median	48	0.131978	0.183813	0.472757	0.131978	0.183813	0.472757	-0.228296	0.492251	1.14108	0.795889	1.63599	NA	NA	NA	NA	NA	NA	NA
Adrenergics,inhalants	R03A	G6_PARKINSON	Weighted mode	48	0.0263868	0.37646	0.944418	0.0263868	0.37646	0.944418	-0.711476	0.764249	1.02674	0.490919	2.14738	NA	NA	NA	NA	NA	NA	NA
Glucocorticoids	R03BA	G6_PARKINSON	Inverse variance weighted	15	-0.00114266	0.217328	0.995805	-0.00114266	0.217328	0.995805	-0.427105	0.42482	0.998858	0.652395	1.52931	-0.0397448	0.0493887	0.438021	MR Egger	22.9751	13	0.041976
Glucocorticoids	R03BA	G6_PARKINSON	MR Egger	15	-0.326626	0.951833	0.736968	-0.326626	0.951833	0.736968	-2.19222	1.53897	0.721353	0.111669	4.65977	NA	NA	NA	Inverse variance weighted	23.1939	14	0.0571863
Glucocorticoids	R03BA	G6_PARKINSON	Simple mode	15	-0.0972441	0.450367	0.832163	-0.0972441	0.450367	0.832163	-0.979963	0.785475	0.907335	0.375325	2.19345	NA	NA	NA	NA	NA	NA	NA
Glucocorticoids	R03BA	G6_PARKINSON	Weighted median	15	0.00121017	0.239081	0.995961	0.00121017	0.239081	0.995961	-0.46739	0.46981	1.00121	0.626636	1.59969	NA	NA	NA	NA	NA	NA	NA
Glucocorticoids	R03BA	G6_PARKINSON	Weighted mode	15	-0.0745264	0.348534	0.833764	-0.0745264	0.348534	0.833764	-0.757654	0.608601	0.928183	0.468765	1.83786	NA	NA	NA	NA	NA	NA	NA
Antihistamines for systemic use	R06A	G6_PARKINSON	Inverse variance weighted	6	0.188675	0.330691	0.568305	0.188675	0.330691	0.568305	-0.459478	0.836829	1.20765	0.631613	2.30903	0.0378914	0.120605	0.769091	MR Egger	1.74751	4	0.782071
Antihistamines for systemic use	R06A	G6_PARKINSON	MR Egger	6	-0.214356	1.32475	0.879301	-0.214356	1.32475	0.879301	-2.81087	2.38216	0.807061	0.0601524	10.8283	NA	NA	NA	Inverse variance weighted	1.84622	5	0.869988
Antihistamines for systemic use	R06A	G6_PARKINSON	Simple mode	6	-0.0593099	0.553846	0.918884	-0.0593099	0.553846	0.918884	-1.14485	1.02623	0.942415	0.318272	2.79052	NA	NA	NA	NA	NA	NA	NA
Antihistamines for systemic use	R06A	G6_PARKINSON	Weighted median	6	0.0334099	0.394382	0.932488	0.0334099	0.394382	0.932488	-0.739578	0.806398	1.03397	0.477315	2.23982	NA	NA	NA	NA	NA	NA	NA
Antihistamines for systemic use	R06A	G6_PARKINSON	Weighted mode	6	-0.0318857	0.582831	0.95849	-0.0318857	0.582831	0.95849	-1.17423	1.11046	0.968617	0.309056	3.03576	NA	NA	NA	NA	NA	NA	NA
Antiglaucoma preparations and miotics	S01E	G6_PARKINSON	Inverse variance weighted	13	-0.0224689	0.0986279	0.81979	-0.0224689	0.0986279	0.81979	-0.21578	0.170842	0.977782	0.805913	1.1863	-0.00246488	0.0513212	0.962555	MR Egger	6.34488	11	0.849391
Antiglaucoma preparations and miotics	S01E	G6_PARKINSON	MR Egger	13	-0.00953608	0.286769	0.974068	-0.00953608	0.286769	0.974068	-0.571604	0.552531	0.990509	0.564619	1.73765	NA	NA	NA	Inverse variance weighted	6.34718	12	0.89758
Antiglaucoma preparations and miotics	S01E	G6_PARKINSON	Simple mode	13	-0.266437	0.22506	0.259394	-0.266437	0.22506	0.259394	-0.707554	0.174681	0.766105	0.492848	1.19087	NA	NA	NA	NA	NA	NA	NA
Antiglaucoma preparations and miotics	S01E	G6_PARKINSON	Weighted median	13	0.00562645	0.137634	0.967392	0.00562645	0.137634	0.967392	-0.264136	0.275389	1.00564	0.767869	1.31704	NA	NA	NA	NA	NA	NA	NA
Antiglaucoma preparations and miotics	S01E	G6_PARKINSON	Weighted mode	13	0.0246776	0.1581	0.878558	0.0246776	0.1581	0.878558	-0.285198	0.334553	1.02498	0.751865	1.39732	NA	NA	NA	NA	NA	NA	NA

## Sheet: S6
S6: All results of Mendelian randomization of inflammatory bowel disease in IEU Open GWAS database. nsnp: the number of SNP. b(b.OR):beta(β). se: standard error of beta. pval: P-value. se.OR: standard error of odds ratio. pval. OR:p-value of odds ratio lo_ci: the lowest value of the 95% confidence interval of beta. up_ci: the highest value of the 95% confidence interval of beta. or: odds ratio. o…
exposure	id.exposure	id.outcome	method	nsnp	b	se	pval	b.OR	se.OR	pval.OR	lo_ci	up_ci	or	or_lci95	or_uci95	egger_intercept	se.egger	pval.egger	method.he	Q	Q_df	Q_pval
Drugs for peptic ulcer and gastro-oesophageal reflux disease (GORD)	A02B	G6_PARKINSON	Inverse variance weighted	4	0.250967	0.183783	0.172077	0.250967	0.183783	0.172077	-0.109248	0.611182	1.28527	0.896508	1.84261	0.0238302	0.0938435	0.823267	MR Egger	1.0057	2	0.604805
Drugs for peptic ulcer and gastro-oesophageal reflux disease (GORD)	A02B	G6_PARKINSON	MR Egger	4	-0.248181	1.97423	0.911458	-0.248181	1.97423	0.911458	-4.11766	3.6213	0.780218	0.0162825	37.3862	NA	NA	NA	Inverse variance weighted	1.07018	3	0.784277
Drugs for peptic ulcer and gastro-oesophageal reflux disease (GORD)	A02B	G6_PARKINSON	Simple mode	4	0.347378	0.285967	0.311353	0.347378	0.285967	0.311353	-0.213118	0.907873	1.41535	0.80806	2.47905	NA	NA	NA	NA	NA	NA	NA
Drugs for peptic ulcer and gastro-oesophageal reflux disease (GORD)	A02B	G6_PARKINSON	Weighted median	4	0.318955	0.215987	0.139748	0.318955	0.215987	0.139748	-0.10438	0.74229	1.37569	0.900883	2.10074	NA	NA	NA	NA	NA	NA	NA
Drugs for peptic ulcer and gastro-oesophageal reflux disease (GORD)	A02B	G6_PARKINSON	Weighted mode	4	0.34565	0.302708	0.336397	0.34565	0.302708	0.336397	-0.247658	0.938958	1.41291	0.780627	2.55732	NA	NA	NA	NA	NA	NA	NA
Drugs used in diabetes	A10	G6_PARKINSON	Inverse variance weighted	51	-0.0784871	0.0304598	0.00997353	-0.0784871	0.0304598	0.00997353	-0.138188	-0.0187859	0.924514	0.870935	0.981389	0.00045216	0.00789959	0.954588	MR Egger	65.1125	49	0.061429
Drugs used in diabetes	A10	G6_PARKINSON	MR Egger	51	-0.0822577	0.0727074	0.263413	-0.0822577	0.0727074	0.263413	-0.224764	0.0602487	0.921035	0.798705	1.0621	NA	NA	NA	Inverse variance weighted	65.1168	50	0.0739765
Drugs used in diabetes	A10	G6_PARKINSON	Simple mode	51	-0.0353951	0.0940152	0.708151	-0.0353951	0.0940152	0.708151	-0.219665	0.148875	0.965224	0.802788	1.16053	NA	NA	NA	NA	NA	NA	NA
Drugs used in diabetes	A10	G6_PARKINSON	Weighted median	51	-0.108567	0.0469003	0.0206213	-0.108567	0.0469003	0.0206213	-0.200492	-0.0166424	0.897119	0.818328	0.983495	NA	NA	NA	NA	NA	NA	NA
Drugs used in diabetes	A10	G6_PARKINSON	Weighted mode	51	-0.0871871	0.0512809	0.095309	-0.0871871	0.0512809	0.095309	-0.187698	0.0133234	0.916506	0.828865	1.01341	NA	NA	NA	NA	NA	NA	NA
Antithrombotic agents	B01A	G6_PARKINSON	Inverse variance weighted	12	0.00934128	0.167748	0.955592	0.00934128	0.167748	0.955592	-0.319444	0.338127	1.00939	0.726553	1.40232	-0.0130312	0.0327158	0.698769	MR Egger	31.5727	10	0.00047164
Antithrombotic agents	B01A	G6_PARKINSON	MR Egger	12	0.183656	0.471159	0.70486	0.183656	0.471159	0.70486	-0.739815	1.10713	1.2016	0.477202	3.02566	NA	NA	NA	Inverse variance weighted	32.0736	11	0.000742263
Antithrombotic agents	B01A	G6_PARKINSON	Simple mode	12	0.256691	0.18666	0.196435	0.256691	0.18666	0.196435	-0.109162	0.622544	1.29265	0.896585	1.86366	NA	NA	NA	NA	NA	NA	NA
Antithrombotic agents	B01A	G6_PARKINSON	Weighted median	12	0.198149	0.141906	0.162612	0.198149	0.141906	0.162612	-0.0799863	0.476284	1.21914	0.923129	1.61008	NA	NA	NA	NA	NA	NA	NA
Antithrombotic agents	B01A	G6_PARKINSON	Weighted mode	12	0.263631	0.169447	0.148034	0.263631	0.169447	0.148034	-0.068486	0.595748	1.30165	0.933806	1.81439	NA	NA	NA	NA	NA	NA	NA
Vasodilators used in cardiac diseases	C01D	G6_PARKINSON	Inverse variance weighted	2	0.0768863	0.0944539	0.41564	0.0768863	0.0944539	0.41564	-0.108243	0.262016	1.07992	0.897409	1.29955	NA	NA	NA	MR Egger	NA	NA	NA
Vasodilators used in cardiac diseases	C01D	G6_PARKINSON	MR Egger	2	NA	NA	NA	NA	NA	NA	NA	NA	NA	NA	NA	NA	NA	NA	Inverse variance weighted	0.198115	1	0.656247
Vasodilators used in cardiac diseases	C01D	G6_PARKINSON	Simple mode	2	NA	NA	NA	NA	NA	NA	NA	NA	NA	NA	NA	NA	NA	NA	NA	NA	NA	NA
Vasodilators used in cardiac diseases	C01D	G6_PARKINSON	Weighted median	2	NA	NA	NA	NA	NA	NA	NA	NA	NA	NA	NA	NA	NA	NA	NA	NA	NA	NA
Vasodilators used in cardiac diseases	C01D	G6_PARKINSON	Weighted mode	2	NA	NA	NA	NA	NA	NA	NA	NA	NA	NA	NA	NA	NA	NA	NA	NA	NA	NA
Antihypertensives	C02	G6_PARKINSON	Inverse variance weighted	3	0.0733021	0.09946	0.461122	0.0733021	0.09946	0.461122	-0.12164	0.268244	1.07606	0.885467	1.30767	NA	NA	NA	MR Egger	NA	NA	NA
Antihypertensives	C02	G6_PARKINSON	MR Egger	3	NA	NA	NA	NA	NA	NA	NA	NA	NA	NA	NA	NA	NA	NA	Inverse variance weighted	2.10714	2	0.348691
Antihypertensives	C02	G6_PARKINSON	Simple mode	3	0.0152453	0.155869	0.931004	0.0152453	0.155869	0.931004	-0.290257	0.320748	1.01536	0.748071	1.37816	NA	NA	NA	NA	NA	NA	NA
Antihypertensives	C02	G6_PARKINSON	Weighted median	3	0.0470053	0.129043	0.715663	0.0470053	0.129043	0.715663	-0.205918	0.299929	1.04813	0.8139	1.34976	NA	NA	NA	NA	NA	NA	NA
Antihypertensives	C02	G6_PARKINSON	Weighted mode	3	0.0109453	0.1435	0.946144	0.0109453	0.1435	0.946144	-0.270315	0.292206	1.01101	0.763139	1.33938	NA	NA	NA	NA	NA	NA	NA
Diuretics	C03	G6_PARKINSON	Inverse variance weighted	86	0.065529	0.0354053	0.0641951	0.065529	0.0354053	0.0641951	-0.00386547	0.134923	1.06772	0.996142	1.14445	0.00636397	0.00854601	0.458549	MR Egger	98.8287	84	0.128467
Diuretics	C03	G6_PARKINSON	MR Egger	86	-0.0285968	0.131289	0.828101	-0.0285968	0.131289	0.828101	-0.285924	0.22873	0.971808	0.75132	1.257	NA	NA	NA	Inverse variance weighted	99.4811	85	0.13487
Diuretics	C03	G6_PARKINSON	Simple mode	86	0.15072	0.129441	0.247523	0.15072	0.129441	0.247523	-0.102984	0.404424	1.16267	0.902141	1.49844	NA	NA	NA	NA	NA	NA	NA
Diuretics	C03	G6_PARKINSON	Weighted median	86	0.0879219	0.047633	0.0649186	0.0879219	0.047633	0.0649186	-0.00543881	0.181283	1.0919	0.994576	1.19875	NA	NA	NA	NA	NA	NA	NA
Diuretics	C03	G6_PARKINSON	Weighted mode	86	0.140741	0.100645	0.165635	0.140741	0.100645	0.165635	-0.0565238	0.338006	1.15113	0.945044	1.40215	NA	NA	NA	NA	NA	NA	NA
Beta blocking agents	C07	G6_PARKINSON	Inverse variance weighted	57	0.11104	0.0471732	0.0185791	0.11104	0.0471732	0.0185791	0.0185801	0.203499	1.11744	1.01875	1.22568	0.00423968	0.0114775	0.713255	MR Egger	71.7709	55	0.0639318
Beta blocking agents	C07	G6_PARKINSON	MR Egger	57	0.046102	0.182111	0.801094	0.046102	0.182111	0.801094	-0.310836	0.40304	1.04718	0.732834	1.49637	NA	NA	NA	Inverse variance weighted	71.949	56	0.0741541
Beta blocking agents	C07	G6_PARKINSON	Simple mode	57	0.178855	0.144394	0.220638	0.178855	0.144394	0.220638	-0.104157	0.461868	1.19585	0.901084	1.58704	NA	NA	NA	NA	NA	NA	NA
Beta blocking agents	C07	G6_PARKINSON	Weighted median	57	0.155883	0.064309	0.0153517	0.155883	0.064309	0.0153517	0.0298378	0.281929	1.16869	1.03029	1.32568	NA	NA	NA	NA	NA	NA	NA
Beta blocking agents	C07	G6_PARKINSON	Weighted mode	57	0.137925	0.137143	0.318886	0.137925	0.137143	0.318886	-0.130876	0.406725	1.14789	0.877327	1.50189	NA	NA	NA	NA	NA	NA	NA
Calcium channel blockers	C08	G6_PARKINSON	Inverse variance weighted	95	0.0267394	0.0340284	0.431987	0.0267394	0.0340284	0.431987	-0.0399562	0.093435	1.0271	0.960831	1.09794	-0.00935705	0.00795274	0.242365	MR Egger	110.642	93	0.102404
Calcium channel blockers	C08	G6_PARKINSON	MR Egger	95	0.161265	0.119272	0.179631	0.161265	0.119272	0.179631	-0.0725089	0.395038	1.175	0.930058	1.48444	NA	NA	NA	Inverse variance weighted	112.289	94	0.0961297
Calcium channel blockers	C08	G6_PARKINSON	Simple mode	95	0.179923	0.122856	0.146394	0.179923	0.122856	0.146394	-0.0608755	0.420722	1.19713	0.94094	1.52306	NA	NA	NA	NA	NA	NA	NA
Calcium channel blockers	C08	G6_PARKINSON	Weighted median	95	0.0784258	0.0476416	0.0997301	0.0784258	0.0476416	0.0997301	-0.0149517	0.171803	1.08158	0.98516	1.18744	NA	NA	NA	NA	NA	NA	NA
Calcium channel blockers	C08	G6_PARKINSON	Weighted mode	95	0.149969	0.107206	0.165138	0.149969	0.107206	0.165138	-0.0601547	0.360092	1.1618	0.941619	1.43346	NA	NA	NA	NA	NA	NA	NA
Agents acting on the renin-angiotensin system	C09	G6_PARKINSON	Inverse variance weighted	181	0.0760547	0.0418965	0.0694783	0.0760547	0.0418965	0.0694783	-0.00606255	0.158172	1.07902	0.993956	1.17137	-0.00777646	0.00674588	0.250542	MR Egger	361.429	179	2.02343e-14
Agents acting on the renin-angiotensin system	C09	G6_PARKINSON	MR Egger	181	0.219985	0.131686	0.0965622	0.219985	0.131686	0.0965622	-0.0381191	0.478089	1.24606	0.962598	1.61299	NA	NA	NA	Inverse variance weighted	364.112	180	1.45156e-14
Agents acting on the renin-angiotensin system	C09	G6_PARKINSON	Simple mode	181	0.250662	0.151449	0.0996493	0.250662	0.151449	0.0996493	-0.0461788	0.547503	1.28488	0.954871	1.72893	NA	NA	NA	NA	NA	NA	NA
Agents acting on the renin-angiotensin system	C09	G6_PARKINSON	Weighted median	181	0.0960005	0.0491084	0.0505985	0.0960005	0.0491084	0.0505985	-0.000251959	0.192253	1.10076	0.999748	1.21198	NA	NA	NA	NA	NA	NA	NA
Agents acting on the renin-angiotensin system	C09	G6_PARKINSON	Weighted mode	181	0.206645	0.133291	0.12282	0.206645	0.133291	0.12282	-0.0546064	0.467896	1.22955	0.946858	1.59663	NA	NA	NA	NA	NA	NA	NA
HMG CoA reductase inhibitors	C10AA	G6_PARKINSON	Inverse variance weighted	89	0.0277527	0.0389614	0.476271	0.0277527	0.0389614	0.476271	-0.0486116	0.104117	1.02814	0.952551	1.10973	-0.00811788	0.00452939	0.0765665	MR Egger	105.815	87	0.0830961
HMG CoA reductase inhibitors	C10AA	G6_PARKINSON	MR Egger	89	0.128493	0.0681187	0.0625886	0.128493	0.0681187	0.0625886	-0.00501938	0.262006	1.13711	0.994993	1.29953	NA	NA	NA	Inverse variance weighted	109.722	88	0.0583781
HMG CoA reductase inhibitors	C10AA	G6_PARKINSON	Simple mode	89	0.0449156	0.128653	0.727832	0.0449156	0.128653	0.727832	-0.207245	0.297076	1.04594	0.812821	1.34592	NA	NA	NA	NA	NA	NA	NA
HMG CoA reductase inhibitors	C10AA	G6_PARKINSON	Weighted median	89	0.110166	0.059078	0.0622169	0.110166	0.059078	0.0622169	-0.00562738	0.225959	1.11646	0.994388	1.25352	NA	NA	NA	NA	NA	NA	NA
HMG CoA reductase inhibitors	C10AA	G6_PARKINSON	Weighted mode	89	0.114037	0.0688777	0.101355	0.114037	0.0688777	0.101355	-0.0209632	0.249037	1.12079	0.979255	1.28279	NA	NA	NA	NA	NA	NA	NA
Thyroid preparations	H03A	G6_PARKINSON	Inverse variance weighted	127	0.0319838	0.042514	0.451864	0.0319838	0.042514	0.451864	-0.0513437	0.115311	1.0325	0.949952	1.12222	0.00116834	0.00865129	0.892791	MR Egger	619.665	125	1.38248e-66
Thyroid preparations	H03A	G6_PARKINSON	MR Egger	127	0.0208144	0.0930705	0.823402	0.0208144	0.0930705	0.823402	-0.161604	0.203233	1.02103	0.850778	1.22536	NA	NA	NA	Inverse variance weighted	619.755	126	2.98057e-66
Thyroid preparations	H03A	G6_PARKINSON	Simple mode	127	-0.0104266	0.0857418	0.903405	-0.0104266	0.0857418	0.903405	-0.178481	0.157627	0.989628	0.83654	1.17073	NA	NA	NA	NA	NA	NA	NA
Thyroid preparations	H03A	G6_PARKINSON	Weighted median	127	-0.00334408	0.0383195	0.930458	-0.00334408	0.0383195	0.930458	-0.0784503	0.0717621	0.996662	0.924548	1.0744	NA	NA	NA	NA	NA	NA	NA
Thyroid preparations	H03A	G6_PARKINSON	Weighted mode	127	-0.0225356	0.0511532	0.660293	-0.0225356	0.0511532	0.660293	-0.122796	0.0777247	0.977716	0.884444	1.08083	NA	NA	NA	NA	NA	NA	NA
Immunosuppressants	L04	G6_PARKINSON	Inverse variance weighted	2	-0.407693	0.135001	0.00252834	-0.407693	0.135001	0.00252834	-0.672294	-0.143091	0.665183	0.510536	0.866675	NA	NA	NA	MR Egger	NA	NA	NA
Immunosuppressants	L04	G6_PARKINSON	MR Egger	2	NA	NA	NA	NA	NA	NA	NA	NA	NA	NA	NA	NA	NA	NA	Inverse variance weighted	11.0648	1	0.000879812
Immunosuppressants	L04	G6_PARKINSON	Simple mode	2	NA	NA	NA	NA	NA	NA	NA	NA	NA	NA	NA	NA	NA	NA	NA	NA	NA	NA
Immunosuppressants	L04	G6_PARKINSON	Weighted median	2	NA	NA	NA	NA	NA	NA	NA	NA	NA	NA	NA	NA	NA	NA	NA	NA	NA	NA
Immunosuppressants	L04	G6_PARKINSON	Weighted mode	2	NA	NA	NA	NA	NA	NA	NA	NA	NA	NA	NA	NA	NA	NA	NA	NA	NA	NA
Anti-inflammatory and antirheumatic products, non-steroids	M01A	G6_PARKINSON	Inverse variance weighted	5	0.0608063	0.250942	0.808538	0.0608063	0.250942	0.808538	-0.431039	0.552652	1.06269	0.649833	1.73786	-0.0297017	0.07585	0.721523	MR Egger	8.36099	3	0.0391116
Anti-inflammatory and antirheumatic products, non-steroids	M01A	G6_PARKINSON	MR Egger	5	0.688888	1.62866	0.7008	0.688888	1.62866	0.7008	-2.50328	3.88106	1.9915	0.0818159	48.4756	NA	NA	NA	Inverse variance weighted	8.78834	4	0.0666133
Anti-inflammatory and antirheumatic products, non-steroids	M01A	G6_PARKINSON	Simple mode	5	-0.38241	0.410966	0.404778	-0.38241	0.410966	0.404778	-1.1879	0.423083	0.682215	0.30486	1.52666	NA	NA	NA	NA	NA	NA	NA
Anti-inflammatory and antirheumatic products, non-steroids	M01A	G6_PARKINSON	Weighted median	5	0.0520599	0.23368	0.823704	0.0520599	0.23368	0.823704	-0.405952	0.510072	1.05344	0.666342	1.66541	NA	NA	NA	NA	NA	NA	NA
Anti-inflammatory and antirheumatic products, non-steroids	M01A	G6_PARKINSON	Weighted mode	5	0.00430025	0.303365	0.989369	0.00430025	0.303365	0.989369	-0.590295	0.598895	1.00431	0.554164	1.82011	NA	NA	NA	NA	NA	NA	NA
Drugs affecting bone structure and mineralization	M05B	G6_PARKINSON	Inverse variance weighted	8	-0.0407626	0.0600304	0.497117	-0.0407626	0.0600304	0.497117	-0.158422	0.076897	0.960057	0.853489	1.07993	0.00350768	0.0353641	0.92422	MR Egger	2.40352	6	0.879105
Drugs affecting bone structure and mineralization	M05B	G6_PARKINSON	MR Egger	8	-0.0703065	0.303849	0.824703	-0.0703065	0.303849	0.824703	-0.66585	0.525237	0.932108	0.513837	1.69086	NA	NA	NA	Inverse variance weighted	2.41336	7	0.933479
Drugs affecting bone structure and mineralization	M05B	G6_PARKINSON	Simple mode	8	-0.0397089	0.11093	0.730921	-0.0397089	0.11093	0.730921	-0.257131	0.177713	0.961069	0.773267	1.19448	NA	NA	NA	NA	NA	NA	NA
Drugs affecting bone structure and mineralization	M05B	G6_PARKINSON	Weighted median	8	-0.042539	0.0730057	0.560109	-0.042539	0.0730057	0.560109	-0.18563	0.100552	0.958353	0.830581	1.10578	NA	NA	NA	NA	NA	NA	NA
Drugs affecting bone structure and mineralization	M05B	G6_PARKINSON	Weighted mode	8	-0.0407712	0.104248	0.707355	-0.0407712	0.104248	0.707355	-0.245097	0.163554	0.960049	0.782629	1.17769	NA	NA	NA	NA	NA	NA	NA
Opioids	N02A	G6_PARKINSON	Inverse variance weighted	3	-0.610288	0.477491	0.20121	-0.610288	0.477491	0.20121	-1.54617	0.325595	0.543195	0.213062	1.38485	0.250732	0.582427	0.741204	MR Egger	16.7352	1	4.29773e-05
Opioids	N02A	G6_PARKINSON	MR Egger	3	-4.35724	8.72589	0.705166	-4.35724	8.72589	0.705166	-21.46	12.7455	0.0128137	4.78679e-10	343007	NA	NA	NA	Inverse variance weighted	19.8366	2	4.92645e-05
Opioids	N02A	G6_PARKINSON	Simple mode	3	-0.0751837	0.229051	0.773909	-0.0751837	0.229051	0.773909	-0.524124	0.373757	0.927573	0.592074	1.45318	NA	NA	NA	NA	NA	NA	NA
Opioids	N02A	G6_PARKINSON	Weighted median	3	-0.138496	0.229604	0.546381	-0.138496	0.229604	0.546381	-0.58852	0.311529	0.870667	0.555148	1.36551	NA	NA	NA	NA	NA	NA	NA
Opioids	N02A	G6_PARKINSON	Weighted mode	3	-0.0643902	0.228271	0.804394	-0.0643902	0.228271	0.804394	-0.511801	0.383021	0.937639	0.599415	1.46671	NA	NA	NA	NA	NA	NA	NA
Salicylic acid and derivatives	N02BA	G6_PARKINSON	Inverse variance weighted	10	0.23826	0.100108	0.0173112	0.23826	0.100108	0.0173112	0.0420484	0.434471	1.26904	1.04295	1.54415	-0.0128335	0.0207366	0.553206	MR Egger	8.5079	8	0.385491
Salicylic acid and derivatives	N02BA	G6_PARKINSON	MR Egger	10	0.404378	0.287586	0.197323	0.404378	0.287586	0.197323	-0.15929	0.968046	1.49837	0.852749	2.6328	NA	NA	NA	Inverse variance weighted	8.91523	9	0.445136
Salicylic acid and derivatives	N02BA	G6_PARKINSON	Simple mode	10	0.332647	0.212788	0.152425	0.332647	0.212788	0.152425	-0.0844181	0.749712	1.39465	0.919047	2.11639	NA	NA	NA	NA	NA	NA	NA
Salicylic acid and derivatives	N02BA	G6_PARKINSON	Weighted median	10	0.318641	0.139973	0.0228189	0.318641	0.139973	0.0228189	0.0442948	0.592988	1.37526	1.04529	1.80939	NA	NA	NA	NA	NA	NA	NA
Salicylic acid and derivatives	N02BA	G6_PARKINSON	Weighted mode	10	0.341252	0.196112	0.115836	0.341252	0.196112	0.115836	-0.043128	0.725631	1.40671	0.957789	2.06604	NA	NA	NA	NA	NA	NA	NA
Anilides	N02BE	G6_PARKINSON	Inverse variance weighted	6	-0.16734	0.287327	0.560295	-0.16734	0.287327	0.560295	-0.7305	0.39582	0.845912	0.481668	1.4856	-0.0137961	0.0895627	0.885039	MR Egger	15.4716	4	0.00381675
Anilides	N02BE	G6_PARKINSON	MR Egger	6	0.106536	1.8066	0.955804	0.106536	1.8066	0.955804	-3.43439	3.64746	1.11242	0.032245	38.3772	NA	NA	NA	Inverse variance weighted	15.5633	5	0.00820789
Anilides	N02BE	G6_PARKINSON	Simple mode	6	0.287676	0.324584	0.416046	0.287676	0.324584	0.416046	-0.348508	0.92386	1.33333	0.705741	2.51899	NA	NA	NA	NA	NA	NA	NA
Anilides	N02BE	G6_PARKINSON	Weighted median	6	0.133227	0.23225	0.566214	0.133227	0.23225	0.566214	-0.321983	0.588436	1.14251	0.724711	1.80117	NA	NA	NA	NA	NA	NA	NA
Anilides	N02BE	G6_PARKINSON	Weighted mode	6	0.231014	0.301836	0.478606	0.231014	0.301836	0.478606	-0.360585	0.822613	1.25988	0.697268	2.27644	NA	NA	NA	NA	NA	NA	NA
Antimigraine preparations	N02C	G6_PARKINSON	Inverse variance weighted	13	0.0413906	0.0362397	0.253399	0.0413906	0.0362397	0.253399	-0.0296393	0.11242	1.04226	0.970796	1.11898	0.0357741	0.0340822	0.316397	MR Egger	8.37726	11	0.679164
Antimigraine preparations	N02C	G6_PARKINSON	MR Egger	13	-0.199938	0.232754	0.408664	-0.199938	0.232754	0.408664	-0.656135	0.256259	0.818782	0.518853	1.29209	NA	NA	NA	Inverse variance weighted	9.47901	12	0.661563
Antimigraine preparations	N02C	G6_PARKINSON	Simple mode	13	0.0174637	0.0960636	0.858779	0.0174637	0.0960636	0.858779	-0.170821	0.205748	1.01762	0.842972	1.22844	NA	NA	NA	NA	NA	NA	NA
Antimigraine preparations	N02C	G6_PARKINSON	Weighted median	13	0.0204144	0.050742	0.68745	0.0204144	0.050742	0.68745	-0.0790399	0.119869	1.02062	0.924003	1.12735	NA	NA	NA	NA	NA	NA	NA
Antimigraine preparations	N02C	G6_PARKINSON	Weighted mode	13	0.0174637	0.0943215	0.856203	0.0174637	0.0943215	0.856203	-0.167406	0.202334	1.01762	0.845856	1.22426	NA	NA	NA	NA	NA	NA	NA
Antidepressants	N06A	G6_PARKINSON	Inverse variance weighted	1	-0.34599	0.376	0.357475	-0.34599	0.376	0.357475	-1.08295	0.39097	0.70752	0.338595	1.47841	NA	NA	NA	MR Egger	NA	NA	NA
Antidepressants	N06A	G6_PARKINSON	MR Egger	1	NA	NA	NA	NA	NA	NA	NA	NA	NA	NA	NA	NA	NA	NA	Inverse variance weighted	NA	NA	NA
Antidepressants	N06A	G6_PARKINSON	Simple mode	1	NA	NA	NA	NA	NA	NA	NA	NA	NA	NA	NA	NA	NA	NA	NA	NA	NA	NA
Antidepressants	N06A	G6_PARKINSON	Weighted median	1	NA	NA	NA	NA	NA	NA	NA	NA	NA	NA	NA	NA	NA	NA	NA	NA	NA	NA
Antidepressants	N06A	G6_PARKINSON	Weighted mode	1	NA	NA	NA	NA	NA	NA	NA	NA	NA	NA	NA	NA	NA	NA	NA	NA	NA	NA
Adrenergics,inhalants	R03A	G6_PARKINSON	Inverse variance weighted	54	0.0714426	0.0898909	0.426747	0.0714426	0.0898909	0.426747	-0.104744	0.247629	1.07406	0.900555	1.28098	0.00716413	0.0213867	0.738988	MR Egger	394.706	52	3.46368e-54
Adrenergics,inhalants	R03A	G6_PARKINSON	MR Egger	54	-0.0101409	0.259872	0.969022	-0.0101409	0.259872	0.969022	-0.51949	0.499208	0.98991	0.594824	1.64742	NA	NA	NA	Inverse variance weighted	395.558	53	6.6343e-54
Adrenergics,inhalants	R03A	G6_PARKINSON	Simple mode	54	0.104037	0.103632	0.319983	0.104037	0.103632	0.319983	-0.0990813	0.307155	1.10964	0.905669	1.35955	NA	NA	NA	NA	NA	NA	NA
Adrenergics,inhalants	R03A	G6_PARKINSON	Weighted median	54	0.0741148	0.0548171	0.176363	0.0741148	0.0548171	0.176363	-0.0333267	0.181556	1.07693	0.967222	1.19908	NA	NA	NA	NA	NA	NA	NA
Adrenergics,inhalants	R03A	G6_PARKINSON	Weighted mode	54	0.121282	0.079708	0.134057	0.121282	0.079708	0.134057	-0.0349451	0.27751	1.12894	0.965658	1.31984	NA	NA	NA	NA	NA	NA	NA
Glucocorticoids	R03BA	G6_PARKINSON	Inverse variance weighted	12	0.0862384	0.0645465	0.181527	0.0862384	0.0645465	0.181527	-0.0402726	0.21275	1.09007	0.960528	1.23707	0.0242796	0.0255225	0.363876	MR Egger	12.1008	10	0.27837
Glucocorticoids	R03BA	G6_PARKINSON	MR Egger	12	-0.150737	0.257403	0.571118	-0.150737	0.257403	0.571118	-0.655247	0.353773	0.860074	0.519314	1.42443	NA	NA	NA	Inverse variance weighted	13.1958	11	0.280718
Glucocorticoids	R03BA	G6_PARKINSON	Simple mode	12	0.101178	0.139498	0.483413	0.101178	0.139498	0.483413	-0.172238	0.374593	1.10647	0.841779	1.4544	NA	NA	NA	NA	NA	NA	NA
Glucocorticoids	R03BA	G6_PARKINSON	Weighted median	12	0.110697	0.0816278	0.175061	0.110697	0.0816278	0.175061	-0.0492935	0.270687	1.11706	0.951902	1.31087	NA	NA	NA	NA	NA	NA	NA
Glucocorticoids	R03BA	G6_PARKINSON	Weighted mode	12	0.125772	0.103751	0.250813	0.125772	0.103751	0.250813	-0.0775804	0.329124	1.13402	0.925353	1.38975	NA	NA	NA	NA	NA	NA	NA
Antihistamines for systemic use	R06A	G6_PARKINSON	Inverse variance weighted	5	0.263122	0.100497	0.0088395	0.263122	0.100497	0.0088395	0.0661474	0.460098	1.30099	1.06838	1.58423	-0.001386	0.0366704	0.972225	MR Egger	0.48895	3	0.921312
Antihistamines for systemic use	R06A	G6_PARKINSON	MR Egger	5	0.276731	0.373809	0.512792	0.276731	0.373809	0.512792	-0.455936	1.0094	1.31881	0.633855	2.74395	NA	NA	NA	Inverse variance weighted	0.490379	4	0.974431
Antihistamines for systemic use	R06A	G6_PARKINSON	Simple mode	5	0.23776	0.163551	0.21969	0.23776	0.163551	0.21969	-0.0827998	0.558321	1.26841	0.920535	1.74773	NA	NA	NA	NA	NA	NA	NA
Antihistamines for systemic use	R06A	G6_PARKINSON	Weighted median	5	0.26503	0.124792	0.0336887	0.26503	0.124792	0.0336887	0.0204382	0.509622	1.30347	1.02065	1.66466	NA	NA	NA	NA	NA	NA	NA
Antihistamines for systemic use	R06A	G6_PARKINSON	Weighted mode	5	0.250893	0.157827	0.187112	0.250893	0.157827	0.187112	-0.0584478	0.560234	1.28517	0.943227	1.75108	NA	NA	NA	NA	NA	NA	NA
Antiglaucoma preparations and miotics	S01E	G6_PARKINSON	Inverse variance weighted	14	-0.00220954	0.0334015	0.947258	-0.00220954	0.0334015	0.947258	-0.0676764	0.0632573	0.997793	0.934563	1.0653	0.013938	0.0206455	0.512403	MR Egger	30.9476	12	0.0020066
Antiglaucoma preparations and miotics	S01E	G6_PARKINSON	MR Egger	14	-0.0636012	0.111597	0.579247	-0.0636012	0.111597	0.579247	-0.282331	0.155129	0.938379	0.754024	1.16781	NA	NA	NA	Inverse variance weighted	32.123	13	0.00230347
Antiglaucoma preparations and miotics	S01E	G6_PARKINSON	Simple mode	14	0.0277527	0.0686048	0.6924	0.0277527	0.0686048	0.6924	-0.106713	0.162218	1.02814	0.898784	1.17612	NA	NA	NA	NA	NA	NA	NA
Antiglaucoma preparations and miotics	S01E	G6_PARKINSON	Weighted median	14	-0.0122591	0.0439694	0.780391	-0.0122591	0.0439694	0.780391	-0.0984391	0.0739209	0.987816	0.906251	1.07672	NA	NA	NA	NA	NA	NA	NA
Antiglaucoma preparations and miotics	S01E	G6_PARKINSON	Weighted mode	14	-0.00598206	0.0559565	0.916496	-0.00598206	0.0559565	0.916496	-0.115657	0.103693	0.994036	0.890781	1.10926	NA	NA	NA	NA	NA	NA	NA

## Sheet: S7
S7: All results of Mendelian randomization of ulcerative colitis in IEU Open GWAS database. nsnp: the number of SNP. b(b.OR):beta(β). se: standard error of beta. pval: P-value. se.OR: standard error of odds ratio. pval. OR:p-value of odds ratio lo_ci: the lowest value of the 95% confidence interval of beta. up_ci: the highest value of the 95% confidence interval of beta. or: odds ratio. or_lci95:…
exposure	id.exposure	id.outcome	method	nsnp	b	se	pval	b.OR	se.OR	pval.OR	lo_ci	up_ci	or	or_lci95	or_uci95	egger_intercept	se.egger	pval.egger	method.he	Q	Q_df	Q_pval
Drugs for peptic ulcer and gastro-oesophageal reflux disease (GORD)	A02B	G6_PARKINSON	Inverse variance weighted	4	0.418585	0.231829	0.0709852	0.418585	0.231829	0.0709852	-0.0358009	0.87297	1.51981	0.964832	2.39401	-0.0373508	0.117875	0.781361	MR Egger	1.46337	2	0.481097
Drugs for peptic ulcer and gastro-oesophageal reflux disease (GORD)	A02B	G6_PARKINSON	MR Egger	4	1.20133	2.48111	0.676084	1.20133	2.48111	0.676084	-3.66165	6.06432	3.32455	0.0256901	430.228	NA	NA	NA	Inverse variance weighted	1.56378	3	0.66763
Drugs for peptic ulcer and gastro-oesophageal reflux disease (GORD)	A02B	G6_PARKINSON	Simple mode	4	0.263122	0.394039	0.552066	0.263122	0.394039	0.552066	-0.509194	1.03544	1.30099	0.60098	2.81634	NA	NA	NA	NA	NA	NA	NA
Drugs for peptic ulcer and gastro-oesophageal reflux disease (GORD)	A02B	G6_PARKINSON	Weighted median	4	0.296532	0.28349	0.29556	0.296532	0.28349	0.29556	-0.25911	0.852173	1.34519	0.771738	2.34474	NA	NA	NA	NA	NA	NA	NA
Drugs for peptic ulcer and gastro-oesophageal reflux disease (GORD)	A02B	G6_PARKINSON	Weighted mode	4	0.265635	0.392763	0.547309	0.265635	0.392763	0.547309	-0.504181	1.03545	1.30426	0.604	2.81638	NA	NA	NA	NA	NA	NA	NA
Drugs used in diabetes	A10	G6_PARKINSON	Inverse variance weighted	51	-0.0970516	0.035721	0.00658889	-0.0970516	0.035721	0.00658889	-0.167065	-0.0270386	0.907509	0.846145	0.973324	-0.000824342	0.00929007	0.929655	MR Egger	56.4109	49	0.217551
Drugs used in diabetes	A10	G6_PARKINSON	MR Egger	51	-0.090153	0.0857093	0.29803	-0.090153	0.0857093	0.29803	-0.258143	0.0778372	0.913791	0.772485	1.08095	NA	NA	NA	Inverse variance weighted	56.42	50	0.247474
Drugs used in diabetes	A10	G6_PARKINSON	Simple mode	51	-0.203192	0.115472	0.0845818	-0.203192	0.115472	0.0845818	-0.429517	0.0231331	0.816121	0.650823	1.0234	NA	NA	NA	NA	NA	NA	NA
Drugs used in diabetes	A10	G6_PARKINSON	Weighted median	51	-0.136329	0.0565179	0.0158595	-0.136329	0.0565179	0.0158595	-0.247104	-0.0255536	0.872556	0.78106	0.97477	NA	NA	NA	NA	NA	NA	NA
Drugs used in diabetes	A10	G6_PARKINSON	Weighted mode	51	-0.158111	0.0649687	0.018564	-0.158111	0.0649687	0.018564	-0.285449	-0.030772	0.853755	0.751677	0.969697	NA	NA	NA	NA	NA	NA	NA
Antithrombotic agents	B01A	G6_PARKINSON	Inverse variance weighted	12	0.0965529	0.16683	0.562759	0.0965529	0.16683	0.562759	-0.230435	0.42354	1.10137	0.794188	1.52736	0.00209027	0.032777	0.950408	MR Egger	19.9361	10	0.029863
Antithrombotic agents	B01A	G6_PARKINSON	MR Egger	12	0.0685259	0.473021	0.887693	0.0685259	0.473021	0.887693	-0.858595	0.995647	1.07093	0.423757	2.70648	NA	NA	NA	Inverse variance weighted	19.9442	11	0.0461119
Antithrombotic agents	B01A	G6_PARKINSON	Simple mode	12	0.352374	0.277455	0.230284	0.352374	0.277455	0.230284	-0.191438	0.896186	1.42244	0.825771	2.45024	NA	NA	NA	NA	NA	NA	NA
Antithrombotic agents	B01A	G6_PARKINSON	Weighted median	12	0.264859	0.173108	0.126011	0.264859	0.173108	0.126011	-0.0744328	0.604152	1.30325	0.92827	1.8297	NA	NA	NA	NA	NA	NA	NA
Antithrombotic agents	B01A	G6_PARKINSON	Weighted mode	12	0.316115	0.240788	0.215967	0.316115	0.240788	0.215967	-0.155829	0.78806	1.37179	0.855706	2.19913	NA	NA	NA	NA	NA	NA	NA
Vasodilators used in cardiac diseases	C01D	G6_PARKINSON	Inverse variance weighted	2	0.04522	0.119281	0.704609	0.04522	0.119281	0.704609	-0.18857	0.27901	1.04626	0.828142	1.32182	NA	NA	NA	MR Egger	NA	NA	NA
Vasodilators used in cardiac diseases	C01D	G6_PARKINSON	MR Egger	2	NA	NA	NA	NA	NA	NA	NA	NA	NA	NA	NA	NA	NA	NA	Inverse variance weighted	0.721083	1	0.395789
Vasodilators used in cardiac diseases	C01D	G6_PARKINSON	Simple mode	2	NA	NA	NA	NA	NA	NA	NA	NA	NA	NA	NA	NA	NA	NA	NA	NA	NA	NA
Vasodilators used in cardiac diseases	C01D	G6_PARKINSON	Weighted median	2	NA	NA	NA	NA	NA	NA	NA	NA	NA	NA	NA	NA	NA	NA	NA	NA	NA	NA
Vasodilators used in cardiac diseases	C01D	G6_PARKINSON	Weighted mode	2	NA	NA	NA	NA	NA	NA	NA	NA	NA	NA	NA	NA	NA	NA	NA	NA	NA	NA
Antihypertensives	C02	G6_PARKINSON	Inverse variance weighted	3	0.145465	0.120493	0.227337	0.145465	0.120493	0.227337	-0.0907016	0.381632	1.15658	0.91329	1.46467	NA	NA	NA	MR Egger	NA	NA	NA
Antihypertensives	C02	G6_PARKINSON	MR Egger	3	NA	NA	NA	NA	NA	NA	NA	NA	NA	NA	NA	NA	NA	NA	Inverse variance weighted	1.07166	2	0.585185
Antihypertensives	C02	G6_PARKINSON	Simple mode	3	0.0609613	0.182685	0.770348	0.0609613	0.182685	0.770348	-0.297102	0.419025	1.06286	0.742968	1.52048	NA	NA	NA	NA	NA	NA	NA
Antihypertensives	C02	G6_PARKINSON	Weighted median	3	0.0793425	0.156471	0.612101	0.0793425	0.156471	0.612101	-0.22734	0.386025	1.08258	0.79665	1.47112	NA	NA	NA	NA	NA	NA	NA
Antihypertensives	C02	G6_PARKINSON	Weighted mode	3	0.0609613	0.174177	0.759763	0.0609613	0.174177	0.759763	-0.280426	0.402349	1.06286	0.755462	1.49533	NA	NA	NA	NA	NA	NA	NA
Diuretics	C03	G6_PARKINSON	Inverse variance weighted	95	0.0673736	0.0440532	0.126173	0.0673736	0.0440532	0.126173	-0.0189706	0.153718	1.0697	0.981208	1.16616	0.00934434	0.00987591	0.346511	MR Egger	120.77	93	0.0280276
Diuretics	C03	G6_PARKINSON	MR Egger	95	-0.0666613	0.148359	0.654243	-0.0666613	0.148359	0.654243	-0.357444	0.224122	0.935512	0.699462	1.25122	NA	NA	NA	Inverse variance weighted	121.932	94	0.0279387
Diuretics	C03	G6_PARKINSON	Simple mode	95	0.0807915	0.181763	0.657712	0.0807915	0.181763	0.657712	-0.275465	0.437048	1.08414	0.759219	1.54813	NA	NA	NA	NA	NA	NA	NA
Diuretics	C03	G6_PARKINSON	Weighted median	95	0.0521869	0.0616619	0.397364	0.0521869	0.0616619	0.397364	-0.0686705	0.173044	1.05357	0.933634	1.18892	NA	NA	NA	NA	NA	NA	NA
Diuretics	C03	G6_PARKINSON	Weighted mode	95	0.0415021	0.161418	0.797656	0.0415021	0.161418	0.797656	-0.274877	0.357881	1.04238	0.759666	1.4303	NA	NA	NA	NA	NA	NA	NA
Beta blocking agents	C07	G6_PARKINSON	Inverse variance weighted	57	0.179232	0.0568634	0.00162174	0.179232	0.0568634	0.00162174	0.0677793	0.290684	1.1963	1.07013	1.33734	0.0166255	0.0136796	0.229423	MR Egger	64.1288	55	0.186945
Beta blocking agents	C07	G6_PARKINSON	MR Egger	57	-0.0754332	0.217055	0.72952	-0.0754332	0.217055	0.72952	-0.500861	0.349995	0.927342	0.606008	1.41906	NA	NA	NA	Inverse variance weighted	65.851	56	0.172732
Beta blocking agents	C07	G6_PARKINSON	Simple mode	57	0.292697	0.207628	0.164153	0.292697	0.207628	0.164153	-0.114254	0.699647	1.34004	0.892032	2.01304	NA	NA	NA	NA	NA	NA	NA
Beta blocking agents	C07	G6_PARKINSON	Weighted median	57	0.206984	0.0803325	0.009978	0.206984	0.0803325	0.009978	0.0495322	0.364435	1.22996	1.05078	1.4397	NA	NA	NA	NA	NA	NA	NA
Beta blocking agents	C07	G6_PARKINSON	Weighted mode	57	0.106564	0.170534	0.534586	0.106564	0.170534	0.534586	-0.227683	0.440811	1.11245	0.796377	1.55397	NA	NA	NA	NA	NA	NA	NA
Calcium channel blockers	C08	G6_PARKINSON	Inverse variance weighted	99	0.0505396	0.0451962	0.26347	0.0505396	0.0451962	0.26347	-0.0380449	0.139124	1.05184	0.96267	1.14927	-0.0056065	0.0105005	0.594613	MR Egger	137.834	97	0.00408152
Calcium channel blockers	C08	G6_PARKINSON	MR Egger	99	0.13032	0.156155	0.40602	0.13032	0.156155	0.40602	-0.175744	0.436384	1.13919	0.838833	1.5471	NA	NA	NA	Inverse variance weighted	138.239	98	0.00465216
Calcium channel blockers	C08	G6_PARKINSON	Simple mode	99	-0.021088	0.157944	0.894059	-0.021088	0.157944	0.894059	-0.330658	0.288482	0.979133	0.718451	1.3344	NA	NA	NA	NA	NA	NA	NA
Calcium channel blockers	C08	G6_PARKINSON	Weighted median	99	0.0367682	0.0571313	0.519852	0.0367682	0.0571313	0.519852	-0.0752091	0.148745	1.03745	0.92755	1.16038	NA	NA	NA	NA	NA	NA	NA
Calcium channel blockers	C08	G6_PARKINSON	Weighted mode	99	0.0475353	0.147488	0.747912	0.0475353	0.147488	0.747912	-0.241541	0.336612	1.04868	0.785416	1.4002	NA	NA	NA	NA	NA	NA	NA
Agents acting on the renin-angiotensin system	C09	G6_PARKINSON	Inverse variance weighted	172	0.04313	0.0427188	0.312674	0.04313	0.0427188	0.312674	-0.0405988	0.126859	1.04407	0.960214	1.13526	-0.0126624	0.00708232	0.0755746	MR Egger	199.557	170	0.0600763
Agents acting on the renin-angiotensin system	C09	G6_PARKINSON	MR Egger	172	0.285368	0.141982	0.0460237	0.285368	0.141982	0.0460237	0.00708426	0.563652	1.33025	1.00711	1.75708	NA	NA	NA	Inverse variance weighted	203.309	171	0.0461579
Agents acting on the renin-angiotensin system	C09	G6_PARKINSON	Simple mode	172	0.0462713	0.168516	0.78397	0.0462713	0.168516	0.78397	-0.284021	0.376563	1.04736	0.752751	1.45727	NA	NA	NA	NA	NA	NA	NA
Agents acting on the renin-angiotensin system	C09	G6_PARKINSON	Weighted median	172	0.023703	0.0623626	0.703883	0.023703	0.0623626	0.703883	-0.0985278	0.145934	1.02399	0.906171	1.15712	NA	NA	NA	NA	NA	NA	NA
Agents acting on the renin-angiotensin system	C09	G6_PARKINSON	Weighted mode	172	0.0342588	0.133267	0.797435	0.0342588	0.133267	0.797435	-0.226945	0.295463	1.03485	0.796965	1.34375	NA	NA	NA	NA	NA	NA	NA
HMG CoA reductase inhibitors	C10AA	G6_PARKINSON	Inverse variance weighted	93	0.053352	0.0511737	0.297149	0.053352	0.0511737	0.297149	-0.0469485	0.153653	1.0548	0.954136	1.16609	-0.00438891	0.00600707	0.466886	MR Egger	127.462	91	0.00702464
HMG CoA reductase inhibitors	C10AA	G6_PARKINSON	MR Egger	93	0.109362	0.0922437	0.238876	0.109362	0.0922437	0.238876	-0.0714357	0.290159	1.11557	0.931056	1.33664	NA	NA	NA	Inverse variance weighted	128.209	92	0.00754274
HMG CoA reductase inhibitors	C10AA	G6_PARKINSON	Simple mode	93	0.0453125	0.148077	0.760291	0.0453125	0.148077	0.760291	-0.244919	0.335544	1.04635	0.782768	1.3987	NA	NA	NA	NA	NA	NA	NA
HMG CoA reductase inhibitors	C10AA	G6_PARKINSON	Weighted median	93	0.0943003	0.0722281	0.191691	0.0943003	0.0722281	0.191691	-0.0472667	0.235867	1.09889	0.953833	1.26601	NA	NA	NA	NA	NA	NA	NA
HMG CoA reductase inhibitors	C10AA	G6_PARKINSON	Weighted mode	93	0.139015	0.0846386	0.103909	0.139015	0.0846386	0.103909	-0.0268761	0.304907	1.14914	0.973482	1.3565	NA	NA	NA	NA	NA	NA	NA
Thyroid preparations	H03A	G6_PARKINSON	Inverse variance weighted	127	0.0630814	0.0416571	0.129949	0.0630814	0.0416571	0.129949	-0.0185664	0.144729	1.06511	0.981605	1.15573	-0.00473919	0.0084224	0.574654	MR Egger	377.615	125	3.51472e-27
Thyroid preparations	H03A	G6_PARKINSON	MR Egger	127	0.108124	0.090292	0.23338	0.108124	0.090292	0.23338	-0.0688481	0.285096	1.11419	0.933468	1.32989	NA	NA	NA	Inverse variance weighted	378.571	126	4.45049e-27
Thyroid preparations	H03A	G6_PARKINSON	Simple mode	127	0.0163689	0.118477	0.890334	0.0163689	0.118477	0.890334	-0.215846	0.248584	1.0165	0.805859	1.28221	NA	NA	NA	NA	NA	NA	NA
Thyroid preparations	H03A	G6_PARKINSON	Weighted median	127	0.0850059	0.046306	0.0663959	0.0850059	0.046306	0.0663959	-0.00575393	0.175766	1.08872	0.994263	1.19216	NA	NA	NA	NA	NA	NA	NA
Thyroid preparations	H03A	G6_PARKINSON	Weighted mode	127	0.118099	0.0601623	0.0518475	0.118099	0.0601623	0.0518475	0.000181397	0.236018	1.12536	1.00018	1.2662	NA	NA	NA	NA	NA	NA	NA
Immunosuppressants	L04	G6_PARKINSON	Inverse variance weighted	2	-0.442223	0.367063	0.228296	-0.442223	0.367063	0.228296	-1.16167	0.27722	0.642606	0.312964	1.31946	NA	NA	NA	MR Egger	NA	NA	NA
Immunosuppressants	L04	G6_PARKINSON	MR Egger	2	NA	NA	NA	NA	NA	NA	NA	NA	NA	NA	NA	NA	NA	NA	Inverse variance weighted	49.3359	1	2.15674e-12
Immunosuppressants	L04	G6_PARKINSON	Simple mode	2	NA	NA	NA	NA	NA	NA	NA	NA	NA	NA	NA	NA	NA	NA	NA	NA	NA	NA
Immunosuppressants	L04	G6_PARKINSON	Weighted median	2	NA	NA	NA	NA	NA	NA	NA	NA	NA	NA	NA	NA	NA	NA	NA	NA	NA	NA
Immunosuppressants	L04	G6_PARKINSON	Weighted mode	2	NA	NA	NA	NA	NA	NA	NA	NA	NA	NA	NA	NA	NA	NA	NA	NA	NA	NA
Anti-inflammatory and antirheumatic products, non-steroids	M01A	G6_PARKINSON	Inverse variance weighted	5	-0.125903	0.267759	0.638205	-0.125903	0.267759	0.638205	-0.65071	0.398904	0.8817	0.521675	1.49019	-0.0266133	0.0815443	0.76559	MR Egger	6.13618	3	0.105169
Anti-inflammatory and antirheumatic products, non-steroids	M01A	G6_PARKINSON	MR Egger	5	0.435718	1.74745	0.819191	0.435718	1.74745	0.819191	-2.98928	3.86071	1.54607	0.0503237	47.4993	NA	NA	NA	Inverse variance weighted	6.35405	4	0.174222
Anti-inflammatory and antirheumatic products, non-steroids	M01A	G6_PARKINSON	Simple mode	5	-0.463319	0.462903	0.373516	-0.463319	0.462903	0.373516	-1.37061	0.443971	0.629192	0.253952	1.55889	NA	NA	NA	NA	NA	NA	NA
Anti-inflammatory and antirheumatic products, non-steroids	M01A	G6_PARKINSON	Weighted median	5	-0.100222	0.28638	0.726369	-0.100222	0.28638	0.726369	-0.661527	0.461084	0.904637	0.516063	1.58579	NA	NA	NA	NA	NA	NA	NA
Anti-inflammatory and antirheumatic products, non-steroids	M01A	G6_PARKINSON	Weighted mode	5	-0.0978574	0.331953	0.782819	-0.0978574	0.331953	0.782819	-0.748486	0.552771	0.906778	0.473082	1.73806	NA	NA	NA	NA	NA	NA	NA
Drugs affecting bone structure and mineralization	M05B	G6_PARKINSON	Inverse variance weighted	10	0.214041	0.159063	0.17842	0.214041	0.159063	0.17842	-0.0977224	0.525804	1.23867	0.906901	1.69182	-0.0188216	0.10877	0.866918	MR Egger	48.5181	8	7.86341e-08
Drugs affecting bone structure and mineralization	M05B	G6_PARKINSON	MR Egger	10	0.371995	0.928221	0.699086	0.371995	0.928221	0.699086	-1.44732	2.19131	1.45063	0.2352	8.94691	NA	NA	NA	Inverse variance weighted	48.6997	9	1.88939e-07
Drugs affecting bone structure and mineralization	M05B	G6_PARKINSON	Simple mode	10	-0.0534888	0.117398	0.659457	-0.0534888	0.117398	0.659457	-0.283588	0.176611	0.947917	0.753077	1.19317	NA	NA	NA	NA	NA	NA	NA
Drugs affecting bone structure and mineralization	M05B	G6_PARKINSON	Weighted median	10	0.00213221	0.0958041	0.982244	0.00213221	0.0958041	0.982244	-0.185644	0.189908	1.00213	0.830569	1.20914	NA	NA	NA	NA	NA	NA	NA
Drugs affecting bone structure and mineralization	M05B	G6_PARKINSON	Weighted mode	10	-0.0228005	0.11411	0.846069	-0.0228005	0.11411	0.846069	-0.246456	0.200855	0.977457	0.781566	1.22245	NA	NA	NA	NA	NA	NA	NA
Opioids	N02A	G6_PARKINSON	Inverse variance weighted	3	-0.589788	0.428176	0.168375	-0.589788	0.428176	0.168375	-1.42901	0.249437	0.554445	0.239545	1.2833	0.160448	0.545563	0.817907	MR Egger	9.16412	1	0.00246806
Opioids	N02A	G6_PARKINSON	MR Egger	3	-2.9875	8.17349	0.776912	-2.9875	8.17349	0.776912	-19.0075	13.0325	0.0504135	5.56077e-09	457045	NA	NA	NA	Inverse variance weighted	9.95675	2	0.00688526
Opioids	N02A	G6_PARKINSON	Simple mode	3	-0.143496	0.352858	0.723641	-0.143496	0.352858	0.723641	-0.835099	0.548106	0.866324	0.433832	1.72997	NA	NA	NA	NA	NA	NA	NA
Opioids	N02A	G6_PARKINSON	Weighted median	3	-0.277139	0.30595	0.365025	-0.277139	0.30595	0.365025	-0.876801	0.322523	0.757949	0.416112	1.38061	NA	NA	NA	NA	NA	NA	NA
Opioids	N02A	G6_PARKINSON	Weighted mode	3	-0.114412	0.328173	0.760645	-0.114412	0.328173	0.760645	-0.757632	0.528808	0.89189	0.468775	1.69691	NA	NA	NA	NA	NA	NA	NA
Salicylic acid and derivatives	N02BA	G6_PARKINSON	Inverse variance weighted	10	0.196888	0.127573	0.12275	0.196888	0.127573	0.12275	-0.0531557	0.446931	1.21761	0.948232	1.56351	-0.0336103	0.025551	0.224815	MR Egger	7.39053	8	0.495142
Salicylic acid and derivatives	N02BA	G6_PARKINSON	MR Egger	10	0.633223	0.35509	0.112388	0.633223	0.35509	0.112388	-0.0627536	1.3292	1.88367	0.939175	3.77802	NA	NA	NA	Inverse variance weighted	9.12087	9	0.426193
Salicylic acid and derivatives	N02BA	G6_PARKINSON	Simple mode	10	0.265475	0.252499	0.32049	0.265475	0.252499	0.32049	-0.229424	0.760374	1.30405	0.794991	2.13908	NA	NA	NA	NA	NA	NA	NA
Salicylic acid and derivatives	N02BA	G6_PARKINSON	Weighted median	10	0.227948	0.17443	0.191276	0.227948	0.17443	0.191276	-0.113936	0.569832	1.25602	0.892315	1.76797	NA	NA	NA	NA	NA	NA	NA
Salicylic acid and derivatives	N02BA	G6_PARKINSON	Weighted mode	10	0.253995	0.238689	0.314987	0.253995	0.238689	0.314987	-0.213835	0.721825	1.28917	0.807482	2.05819	NA	NA	NA	NA	NA	NA	NA
Anilides	N02BE	G6_PARKINSON	Inverse variance weighted	6	-0.168204	0.274362	0.539828	-0.168204	0.274362	0.539828	-0.705955	0.369546	0.845181	0.493637	1.44708	-0.0354772	0.0839187	0.69421	MR Egger	8.52249	4	0.0742084
Anilides	N02BE	G6_PARKINSON	MR Egger	6	0.536052	1.69268	0.76732	0.536052	1.69268	0.76732	-2.78161	3.85371	1.70925	0.0619388	47.1678	NA	NA	NA	Inverse variance weighted	8.90328	5	0.112985
Anilides	N02BE	G6_PARKINSON	Simple mode	6	0.170013	0.400305	0.688704	0.170013	0.400305	0.688704	-0.614584	0.95461	1.18532	0.540866	2.59766	NA	NA	NA	NA	NA	NA	NA
Anilides	N02BE	G6_PARKINSON	Weighted median	6	-0.0605847	0.276763	0.826724	-0.0605847	0.276763	0.826724	-0.60304	0.48187	0.941214	0.547146	1.6191	NA	NA	NA	NA	NA	NA	NA
Anilides	N02BE	G6_PARKINSON	Weighted mode	6	0.0243299	0.368778	0.949955	0.0243299	0.368778	0.949955	-0.698476	0.747136	1.02463	0.497343	2.11094	NA	NA	NA	NA	NA	NA	NA
Antimigraine preparations	N02C	G6_PARKINSON	Inverse variance weighted	13	0.0522316	0.0634626	0.410491	0.0522316	0.0634626	0.410491	-0.0721551	0.176618	1.05362	0.930387	1.19318	0.0871788	0.0564808	0.150971	MR Egger	18.9206	11	0.0625335
Antimigraine preparations	N02C	G6_PARKINSON	MR Egger	13	-0.535906	0.385749	0.192234	-0.535906	0.385749	0.192234	-1.29197	0.220161	0.585139	0.274728	1.24628	NA	NA	NA	Inverse variance weighted	23.0185	12	0.0275691
Antimigraine preparations	N02C	G6_PARKINSON	Simple mode	13	-0.0693886	0.138722	0.625982	-0.0693886	0.138722	0.625982	-0.341284	0.202506	0.932964	0.710857	1.22447	NA	NA	NA	NA	NA	NA	NA
Antimigraine preparations	N02C	G6_PARKINSON	Weighted median	13	0.00465523	0.0684148	0.94575	0.00465523	0.0684148	0.94575	-0.129438	0.138748	1.00467	0.878589	1.14883	NA	NA	NA	NA	NA	NA	NA
Antimigraine preparations	N02C	G6_PARKINSON	Weighted mode	13	-0.0829743	0.125331	0.520455	-0.0829743	0.125331	0.520455	-0.328622	0.162674	0.920375	0.719915	1.17665	NA	NA	NA	NA	NA	NA	NA
Antidepressants	N06A	G6_PARKINSON	Inverse variance weighted	1	-0.560084	0.464	0.227402	-0.560084	0.464	0.227402	-1.46952	0.349356	0.571161	0.230035	1.41815	NA	NA	NA	MR Egger	NA	NA	NA
Antidepressants	N06A	G6_PARKINSON	MR Egger	1	NA	NA	NA	NA	NA	NA	NA	NA	NA	NA	NA	NA	NA	NA	Inverse variance weighted	NA	NA	NA
Antidepressants	N06A	G6_PARKINSON	Simple mode	1	NA	NA	NA	NA	NA	NA	NA	NA	NA	NA	NA	NA	NA	NA	NA	NA	NA	NA
Antidepressants	N06A	G6_PARKINSON	Weighted median	1	NA	NA	NA	NA	NA	NA	NA	NA	NA	NA	NA	NA	NA	NA	NA	NA	NA	NA
Antidepressants	N06A	G6_PARKINSON	Weighted mode	1	NA	NA	NA	NA	NA	NA	NA	NA	NA	NA	NA	NA	NA	NA	NA	NA	NA	NA
Adrenergics,inhalants	R03A	G6_PARKINSON	Inverse variance weighted	54	-0.0133417	0.095973	0.889438	-0.0133417	0.095973	0.889438	-0.201449	0.174765	0.986747	0.817546	1.19097	0.0231962	0.0226481	0.310482	MR Egger	278.285	52	1.12761e-32
Adrenergics,inhalants	R03A	G6_PARKINSON	MR Egger	54	-0.277618	0.275287	0.317899	-0.277618	0.275287	0.317899	-0.81718	0.261944	0.757586	0.441675	1.29945	NA	NA	NA	Inverse variance weighted	283.899	53	2.6342e-33
Adrenergics,inhalants	R03A	G6_PARKINSON	Simple mode	54	0.0407527	0.124457	0.744622	0.0407527	0.124457	0.744622	-0.203182	0.284688	1.04159	0.816129	1.32935	NA	NA	NA	NA	NA	NA	NA
Adrenergics,inhalants	R03A	G6_PARKINSON	Weighted median	54	0.0554807	0.0752403	0.460891	0.0554807	0.0752403	0.460891	-0.0919903	0.202952	1.05705	0.912114	1.22501	NA	NA	NA	NA	NA	NA	NA
Adrenergics,inhalants	R03A	G6_PARKINSON	Weighted mode	54	0.0658364	0.106546	0.539276	0.0658364	0.106546	0.539276	-0.142993	0.274666	1.06805	0.86676	1.31609	NA	NA	NA	NA	NA	NA	NA
Glucocorticoids	R03BA	G6_PARKINSON	Inverse variance weighted	19	-0.120929	0.212712	0.569687	-0.120929	0.212712	0.569687	-0.537845	0.295986	0.886097	0.584005	1.34445	0.141275	0.0727363	0.0688579	MR Egger	211.098	17	1.6636e-35
Glucocorticoids	R03BA	G6_PARKINSON	MR Egger	19	-1.47529	0.724869	0.0577243	-1.47529	0.724869	0.0577243	-2.89603	-0.0545421	0.228713	0.0552421	0.946919	NA	NA	NA	Inverse variance weighted	257.943	18	1.96991e-44
Glucocorticoids	R03BA	G6_PARKINSON	Simple mode	19	0.102952	0.150046	0.501371	0.102952	0.150046	0.501371	-0.191138	0.397042	1.10844	0.826019	1.48742	NA	NA	NA	NA	NA	NA	NA
Glucocorticoids	R03BA	G6_PARKINSON	Weighted median	19	0.0419133	0.101677	0.680179	0.0419133	0.101677	0.680179	-0.157374	0.241201	1.0428	0.854384	1.27278	NA	NA	NA	NA	NA	NA	NA
Glucocorticoids	R03BA	G6_PARKINSON	Weighted mode	19	0.0834096	0.11834	0.489936	0.0834096	0.11834	0.489936	-0.148537	0.315356	1.08699	0.861968	1.37075	NA	NA	NA	NA	NA	NA	NA
Antihistamines for systemic use	R06A	G6_PARKINSON	Inverse variance weighted	7	0.486685	0.237916	0.0407941	0.486685	0.237916	0.0407941	0.0203697	0.953	1.62691	1.02058	2.59348	0.0280518	0.105055	0.800116	MR Egger	28.4131	5	3.0219e-05
Antihistamines for systemic use	R06A	G6_PARKINSON	MR Egger	7	0.199198	1.10731	0.864299	0.199198	1.10731	0.864299	-1.97112	2.36952	1.22042	0.1393	10.6923	NA	NA	NA	Inverse variance weighted	28.8182	6	6.58491e-05
Antihistamines for systemic use	R06A	G6_PARKINSON	Simple mode	7	0.153576	0.190553	0.451025	0.153576	0.190553	0.451025	-0.219908	0.52706	1.166	0.802592	1.69394	NA	NA	NA	NA	NA	NA	NA
Antihistamines for systemic use	R06A	G6_PARKINSON	Weighted median	7	0.212367	0.161497	0.188512	0.212367	0.161497	0.188512	-0.104166	0.5289	1.2366	0.901076	1.69706	NA	NA	NA	NA	NA	NA	NA
Antihistamines for systemic use	R06A	G6_PARKINSON	Weighted mode	7	0.148403	0.184556	0.452007	0.148403	0.184556	0.452007	-0.213326	0.510132	1.15998	0.807893	1.66551	NA	NA	NA	NA	NA	NA	NA
Antiglaucoma preparations and miotics	S01E	G6_PARKINSON	Inverse variance weighted	14	0.0471117	0.0425744	0.268477	0.0471117	0.0425744	0.268477	-0.036334	0.130557	1.04824	0.964318	1.13946	0.0123372	0.0246345	0.625563	MR Egger	15.0856	12	0.23679
Antiglaucoma preparations and miotics	S01E	G6_PARKINSON	MR Egger	14	-0.020731	0.142388	0.886658	-0.020731	0.142388	0.886658	-0.299812	0.25835	0.979482	0.740958	1.29479	NA	NA	NA	Inverse variance weighted	15.4009	13	0.282999
Antiglaucoma preparations and miotics	S01E	G6_PARKINSON	Simple mode	14	0.0558402	0.0884864	0.538938	0.0558402	0.0884864	0.538938	-0.117593	0.229274	1.05743	0.889058	1.25769	NA	NA	NA	NA	NA	NA	NA
Antiglaucoma preparations and miotics	S01E	G6_PARKINSON	Weighted median	14	0.0446671	0.0555137	0.421043	0.0446671	0.0555137	0.421043	-0.0641398	0.153474	1.04568	0.937874	1.16588	NA	NA	NA	NA	NA	NA	NA
Antiglaucoma preparations and miotics	S01E	G6_PARKINSON	Weighted mode	14	0.0356555	0.0695471	0.616774	0.0356555	0.0695471	0.616774	-0.100657	0.171968	1.0363	0.904243	1.18764	NA	NA	NA	NA	NA	NA	NA

## Sheet: S8
S8: All results of Mendelian randomization of Crohn's disease in IEU Open GWAS database. nsnp: the number of SNP. b(b.OR):beta(β). se: standard error of beta. pval: P-value. se.OR: standard error of odds ratio. pval. OR:p-value of odds ratio lo_ci: the lowest value of the 95% confidence interval of beta. up_ci: the highest value of the 95% confidence interval of beta. or: odds ratio. or_lci95: th…
exposure	id.exposure	id.outcome	method	nsnp	b	se	pval	b.OR	se.OR	pval.OR	lo_ci	up_ci	or	or_lci95	or_uci95	egger_intercept	se.egger	pval.egger	method.he	Q	Q_df	Q_pval
Drugs for peptic ulcer and gastro-oesophageal reflux disease (GORD)	A02B	G6_PARKINSON	Inverse variance weighted	4	-0.080376	0.249495	0.747335	-0.080376	0.249495	0.747335	-0.569385	0.408633	0.922769	0.565873	1.50476	0.0859023	0.137795	0.596636	MR Egger	2.34646	2	0.309367
Drugs for peptic ulcer and gastro-oesophageal reflux disease (GORD)	A02B	G6_PARKINSON	MR Egger	4	-1.87999	2.89937	0.583221	-1.87999	2.89937	0.583221	-7.56275	3.80277	0.152591	0.000519442	44.825	NA	NA	NA	Inverse variance weighted	2.80242	3	0.423102
Drugs for peptic ulcer and gastro-oesophageal reflux disease (GORD)	A02B	G6_PARKINSON	Simple mode	4	0.279795	0.468481	0.592421	0.279795	0.468481	0.592421	-0.638428	1.19802	1.32286	0.528122	3.31354	NA	NA	NA	NA	NA	NA	NA
Drugs for peptic ulcer and gastro-oesophageal reflux disease (GORD)	A02B	G6_PARKINSON	Weighted median	4	-0.106934	0.286592	0.709058	-0.106934	0.286592	0.709058	-0.668655	0.454787	0.898585	0.512397	1.57584	NA	NA	NA	NA	NA	NA	NA
Drugs for peptic ulcer and gastro-oesophageal reflux disease (GORD)	A02B	G6_PARKINSON	Weighted mode	4	-0.412878	0.499279	0.468902	-0.412878	0.499279	0.468902	-1.39146	0.565709	0.661743	0.248711	1.7607	NA	NA	NA	NA	NA	NA	NA
Drugs used in diabetes	A10	G6_PARKINSON	Inverse variance weighted	47	-0.0534013	0.0411015	0.193857	-0.0534013	0.0411015	0.193857	-0.13396	0.0271577	0.948	0.874625	1.02753	0.00569673	0.0107334	0.598205	MR Egger	56.3202	45	0.120058
Drugs used in diabetes	A10	G6_PARKINSON	MR Egger	47	-0.0996507	0.0964862	0.307217	-0.0996507	0.0964862	0.307217	-0.288764	0.0894622	0.905154	0.749189	1.09359	NA	NA	NA	Inverse variance weighted	56.6727	46	0.134574
Drugs used in diabetes	A10	G6_PARKINSON	Simple mode	47	0.0341094	0.138878	0.807078	0.0341094	0.138878	0.807078	-0.238091	0.306309	1.0347	0.788131	1.3584	NA	NA	NA	NA	NA	NA	NA
Drugs used in diabetes	A10	G6_PARKINSON	Weighted median	47	-0.0795747	0.0646669	0.218498	-0.0795747	0.0646669	0.218498	-0.206322	0.0471725	0.923509	0.813571	1.0483	NA	NA	NA	NA	NA	NA	NA
Drugs used in diabetes	A10	G6_PARKINSON	Weighted mode	47	-0.0722257	0.0746058	0.338059	-0.0722257	0.0746058	0.338059	-0.218453	0.0740018	0.930321	0.803761	1.07681	NA	NA	NA	NA	NA	NA	NA
Antithrombotic agents	B01A	G6_PARKINSON	Inverse variance weighted	12	0.0473417	0.211834	0.823158	0.0473417	0.211834	0.823158	-0.367853	0.462536	1.04848	0.692219	1.5881	-0.044329	0.0392321	0.284885	MR Egger	24.5674	10	0.00622878
Antithrombotic agents	B01A	G6_PARKINSON	MR Egger	12	0.640077	0.564766	0.283508	0.640077	0.564766	0.283508	-0.466864	1.74702	1.89663	0.626965	5.73747	NA	NA	NA	Inverse variance weighted	27.7039	11	0.00359296
Antithrombotic agents	B01A	G6_PARKINSON	Simple mode	12	0.297591	0.26389	0.283441	0.297591	0.26389	0.283441	-0.219634	0.814816	1.34661	0.802813	2.25876	NA	NA	NA	NA	NA	NA	NA
Antithrombotic agents	B01A	G6_PARKINSON	Weighted median	12	0.102448	0.197584	0.604107	0.102448	0.197584	0.604107	-0.284817	0.489713	1.10788	0.752152	1.63185	NA	NA	NA	NA	NA	NA	NA
Antithrombotic agents	B01A	G6_PARKINSON	Weighted mode	12	0.297591	0.252064	0.262654	0.297591	0.252064	0.262654	-0.196454	0.791636	1.34661	0.821639	2.207	NA	NA	NA	NA	NA	NA	NA
Vasodilators used in cardiac diseases	C01D	G6_PARKINSON	Inverse variance weighted	2	0.2217	0.128106	0.0835245	0.2217	0.128106	0.0835245	-0.0293885	0.472788	1.2482	0.971039	1.60446	NA	NA	NA	MR Egger	NA	NA	NA
Vasodilators used in cardiac diseases	C01D	G6_PARKINSON	MR Egger	2	NA	NA	NA	NA	NA	NA	NA	NA	NA	NA	NA	NA	NA	NA	Inverse variance weighted	0.148878	1	0.69961
Vasodilators used in cardiac diseases	C01D	G6_PARKINSON	Simple mode	2	NA	NA	NA	NA	NA	NA	NA	NA	NA	NA	NA	NA	NA	NA	NA	NA	NA	NA
Vasodilators used in cardiac diseases	C01D	G6_PARKINSON	Weighted median	2	NA	NA	NA	NA	NA	NA	NA	NA	NA	NA	NA	NA	NA	NA	NA	NA	NA	NA
Vasodilators used in cardiac diseases	C01D	G6_PARKINSON	Weighted mode	2	NA	NA	NA	NA	NA	NA	NA	NA	NA	NA	NA	NA	NA	NA	NA	NA	NA	NA
Antihypertensives	C02	G6_PARKINSON	Inverse variance weighted	3	-0.0975542	0.134185	0.467219	-0.0975542	0.134185	0.467219	-0.360558	0.165449	0.907053	0.697287	1.17992	NA	NA	NA	MR Egger	NA	NA	NA
Antihypertensives	C02	G6_PARKINSON	MR Egger	3	NA	NA	NA	NA	NA	NA	NA	NA	NA	NA	NA	NA	NA	NA	Inverse variance weighted	1.6072	2	0.447714
Antihypertensives	C02	G6_PARKINSON	Simple mode	3	-0.202334	0.217407	0.450273	-0.202334	0.217407	0.450273	-0.628452	0.223783	0.816822	0.533417	1.2508	NA	NA	NA	NA	NA	NA	NA
Antihypertensives	C02	G6_PARKINSON	Weighted median	3	-0.145921	0.171019	0.393523	-0.145921	0.171019	0.393523	-0.481118	0.189276	0.864226	0.618092	1.20837	NA	NA	NA	NA	NA	NA	NA
Antihypertensives	C02	G6_PARKINSON	Weighted mode	3	-0.197582	0.211765	0.449303	-0.197582	0.211765	0.449303	-0.612641	0.217476	0.820713	0.541918	1.24294	NA	NA	NA	NA	NA	NA	NA
Diuretics	C03	G6_PARKINSON	Inverse variance weighted	94	0.0872924	0.0537933	0.104645	0.0872924	0.0537933	0.104645	-0.0181423	0.192727	1.09122	0.982021	1.21255	0.0215929	0.0119705	0.0745289	MR Egger	146.325	92	0.000272223
Diuretics	C03	G6_PARKINSON	MR Egger	94	-0.221744	0.179378	0.219535	-0.221744	0.179378	0.219535	-0.573324	0.129835	0.80112	0.563649	1.13864	NA	NA	NA	Inverse variance weighted	151.501	93	0.000121962
Diuretics	C03	G6_PARKINSON	Simple mode	94	-0.0786769	0.174217	0.652606	-0.0786769	0.174217	0.652606	-0.420142	0.262788	0.924338	0.656954	1.30055	NA	NA	NA	NA	NA	NA	NA
Diuretics	C03	G6_PARKINSON	Weighted median	94	-0.0131022	0.0662148	0.843144	-0.0131022	0.0662148	0.843144	-0.142883	0.116679	0.986983	0.866855	1.12376	NA	NA	NA	NA	NA	NA	NA
Diuretics	C03	G6_PARKINSON	Weighted mode	94	-0.0962515	0.121277	0.429421	-0.0962515	0.121277	0.429421	-0.333955	0.141452	0.908236	0.716086	1.15195	NA	NA	NA	NA	NA	NA	NA
Beta blocking agents	C07	G6_PARKINSON	Inverse variance weighted	57	0.0151366	0.0627012	0.809238	0.0151366	0.0627012	0.809238	-0.107758	0.138031	1.01525	0.897845	1.14801	-0.0120812	0.0151491	0.428598	MR Egger	67.6668	55	0.117366
Beta blocking agents	C07	G6_PARKINSON	MR Egger	57	0.200059	0.240263	0.408633	0.200059	0.240263	0.408633	-0.270856	0.670974	1.22147	0.762726	1.95614	NA	NA	NA	Inverse variance weighted	68.4493	56	0.122832
Beta blocking agents	C07	G6_PARKINSON	Simple mode	57	-0.0982039	0.190683	0.608571	-0.0982039	0.190683	0.608571	-0.471942	0.275534	0.906464	0.62379	1.31723	NA	NA	NA	NA	NA	NA	NA
Beta blocking agents	C07	G6_PARKINSON	Weighted median	57	-0.0503773	0.0897424	0.574556	-0.0503773	0.0897424	0.574556	-0.226272	0.125518	0.950871	0.797501	1.13374	NA	NA	NA	NA	NA	NA	NA
Beta blocking agents	C07	G6_PARKINSON	Weighted mode	57	-0.0783994	0.168205	0.642957	-0.0783994	0.168205	0.642957	-0.408082	0.251283	0.924595	0.664924	1.28567	NA	NA	NA	NA	NA	NA	NA
Calcium channel blockers	C08	G6_PARKINSON	Inverse variance weighted	98	0.0516777	0.0513268	0.314013	0.0516777	0.0513268	0.314013	-0.0489228	0.152278	1.05304	0.952255	1.16448	0.00285085	0.0119899	0.812565	MR Egger	148.901	96	0.000438939
Calcium channel blockers	C08	G6_PARKINSON	MR Egger	98	0.0112299	0.177759	0.949759	0.0112299	0.177759	0.949759	-0.337178	0.359638	1.01129	0.713782	1.43281	NA	NA	NA	Inverse variance weighted	148.989	97	0.000547762
Calcium channel blockers	C08	G6_PARKINSON	Simple mode	98	0.0156775	0.153657	0.918944	0.0156775	0.153657	0.918944	-0.285491	0.316846	1.0158	0.751645	1.37279	NA	NA	NA	NA	NA	NA	NA
Calcium channel blockers	C08	G6_PARKINSON	Weighted median	98	-0.00218636	0.0641233	0.9728	-0.00218636	0.0641233	0.9728	-0.127868	0.123495	0.997816	0.879969	1.13144	NA	NA	NA	NA	NA	NA	NA
Calcium channel blockers	C08	G6_PARKINSON	Weighted mode	98	-0.0116765	0.124739	0.925614	-0.0116765	0.124739	0.925614	-0.256165	0.232812	0.988391	0.774014	1.26214	NA	NA	NA	NA	NA	NA	NA
Agents acting on the renin-angiotensin system	C09	G6_PARKINSON	Inverse variance weighted	181	0.0976627	0.0563336	0.0829801	0.0976627	0.0563336	0.0829801	-0.0127511	0.208077	1.10259	0.98733	1.23131	0.00345374	0.00909414	0.704561	MR Egger	354.775	179	1.10742e-13
Agents acting on the renin-angiotensin system	C09	G6_PARKINSON	MR Egger	181	0.0337896	0.177412	0.849166	0.0337896	0.177412	0.849166	-0.313939	0.381518	1.03437	0.730564	1.46451	NA	NA	NA	Inverse variance weighted	355.061	180	1.46071e-13
Agents acting on the renin-angiotensin system	C09	G6_PARKINSON	Simple mode	181	-0.102932	0.193904	0.596184	-0.102932	0.193904	0.596184	-0.482984	0.27712	0.902188	0.616939	1.31932	NA	NA	NA	NA	NA	NA	NA
Agents acting on the renin-angiotensin system	C09	G6_PARKINSON	Weighted median	181	-0.0150456	0.0636505	0.81314	-0.0150456	0.0636505	0.81314	-0.139801	0.109709	0.985067	0.869532	1.11595	NA	NA	NA	NA	NA	NA	NA
Agents acting on the renin-angiotensin system	C09	G6_PARKINSON	Weighted mode	181	-0.12075	0.141566	0.394813	-0.12075	0.141566	0.394813	-0.398219	0.156718	0.886255	0.671515	1.16967	NA	NA	NA	NA	NA	NA	NA
HMG CoA reductase inhibitors	C10AA	G6_PARKINSON	Inverse variance weighted	93	0.0620769	0.0638126	0.330653	0.0620769	0.0638126	0.330653	-0.0629958	0.18715	1.06404	0.938947	1.20581	-0.00259073	0.00751985	0.731251	MR Egger	171.893	91	6.36316e-07
HMG CoA reductase inhibitors	C10AA	G6_PARKINSON	MR Egger	93	0.0948221	0.114652	0.410378	0.0948221	0.114652	0.410378	-0.129897	0.319541	1.09946	0.878186	1.3765	NA	NA	NA	Inverse variance weighted	172.117	92	8.39697e-07
HMG CoA reductase inhibitors	C10AA	G6_PARKINSON	Simple mode	93	0.0415193	0.151494	0.784649	0.0415193	0.151494	0.784649	-0.255409	0.338448	1.04239	0.7746	1.40277	NA	NA	NA	NA	NA	NA	NA
HMG CoA reductase inhibitors	C10AA	G6_PARKINSON	Weighted median	93	0.0614976	0.0772823	0.426176	0.0614976	0.0772823	0.426176	-0.0899757	0.212971	1.06343	0.913953	1.23735	NA	NA	NA	NA	NA	NA	NA
HMG CoA reductase inhibitors	C10AA	G6_PARKINSON	Weighted mode	93	0.0558281	0.0860528	0.518106	0.0558281	0.0860528	0.518106	-0.112835	0.224492	1.05742	0.893298	1.25169	NA	NA	NA	NA	NA	NA	NA
Thyroid preparations	H03A	G6_PARKINSON	Inverse variance weighted	127	-0.0104601	0.0588131	0.858838	-0.0104601	0.0588131	0.858838	-0.125734	0.104813	0.989594	0.88185	1.1105	0.00736889	0.0120447	0.541784	MR Egger	628.603	125	3.80787e-68
Thyroid preparations	H03A	G6_PARKINSON	MR Egger	127	-0.0815178	0.130254	0.532564	-0.0815178	0.130254	0.532564	-0.336816	0.173781	0.921716	0.71404	1.18979	NA	NA	NA	Inverse variance weighted	630.486	126	4.02349e-68
Thyroid preparations	H03A	G6_PARKINSON	Simple mode	127	-0.206936	0.158511	0.194102	-0.206936	0.158511	0.194102	-0.517618	0.103746	0.813072	0.595938	1.10932	NA	NA	NA	NA	NA	NA	NA
Thyroid preparations	H03A	G6_PARKINSON	Weighted median	127	-0.0969002	0.0553319	0.0799022	-0.0969002	0.0553319	0.0799022	-0.205351	0.0115503	0.907647	0.814362	1.01162	NA	NA	NA	NA	NA	NA	NA
Thyroid preparations	H03A	G6_PARKINSON	Weighted mode	127	-0.237304	0.184404	0.200498	-0.237304	0.184404	0.200498	-0.598735	0.124127	0.788752	0.549507	1.13216	NA	NA	NA	NA	NA	NA	NA
Immunosuppressants	L04	G6_PARKINSON	Inverse variance weighted	2	-0.343462	0.145254	0.0180515	-0.343462	0.145254	0.0180515	-0.62816	-0.0587639	0.709311	0.533573	0.942929	NA	NA	NA	MR Egger	NA	NA	NA
Immunosuppressants	L04	G6_PARKINSON	MR Egger	2	NA	NA	NA	NA	NA	NA	NA	NA	NA	NA	NA	NA	NA	NA	Inverse variance weighted	7.1092	1	0.00766892
Immunosuppressants	L04	G6_PARKINSON	Simple mode	2	NA	NA	NA	NA	NA	NA	NA	NA	NA	NA	NA	NA	NA	NA	NA	NA	NA	NA
Immunosuppressants	L04	G6_PARKINSON	Weighted median	2	NA	NA	NA	NA	NA	NA	NA	NA	NA	NA	NA	NA	NA	NA	NA	NA	NA	NA
Immunosuppressants	L04	G6_PARKINSON	Weighted mode	2	NA	NA	NA	NA	NA	NA	NA	NA	NA	NA	NA	NA	NA	NA	NA	NA	NA	NA
Anti-inflammatory and antirheumatic products, non-steroids	M01A	G6_PARKINSON	Inverse variance weighted	5	0.432774	0.232313	0.0624772	0.432774	0.232313	0.0624772	-0.022559	0.888106	1.54153	0.977694	2.43052	-0.0583709	0.0624253	0.418739	MR Egger	2.02079	3	0.568104
Anti-inflammatory and antirheumatic products, non-steroids	M01A	G6_PARKINSON	MR Egger	5	1.67017	1.34358	0.302139	1.67017	1.34358	0.302139	-0.963251	4.3036	5.31309	0.38165	73.9654	NA	NA	NA	Inverse variance weighted	2.89511	4	0.575529
Anti-inflammatory and antirheumatic products, non-steroids	M01A	G6_PARKINSON	Simple mode	5	0.55656	0.406241	0.242544	0.55656	0.406241	0.242544	-0.239672	1.35279	1.74466	0.786886	3.86821	NA	NA	NA	NA	NA	NA	NA
Anti-inflammatory and antirheumatic products, non-steroids	M01A	G6_PARKINSON	Weighted median	5	0.540661	0.285859	0.0585769	0.540661	0.285859	0.0585769	-0.0196226	1.10094	1.71714	0.980569	3.007	NA	NA	NA	NA	NA	NA	NA
Anti-inflammatory and antirheumatic products, non-steroids	M01A	G6_PARKINSON	Weighted mode	5	0.568588	0.378465	0.207423	0.568588	0.378465	0.207423	-0.173204	1.31038	1.76577	0.840966	3.70758	NA	NA	NA	NA	NA	NA	NA
Drugs affecting bone structure and mineralization	M05B	G6_PARKINSON	Inverse variance weighted	10	0.0127778	0.107868	0.905705	0.0127778	0.107868	0.905705	-0.198643	0.224199	1.01286	0.819842	1.25132	0.0271888	0.0744487	0.724428	MR Egger	18.8807	8	0.0155109
Drugs affecting bone structure and mineralization	M05B	G6_PARKINSON	MR Egger	10	-0.216067	0.636816	0.743124	-0.216067	0.636816	0.743124	-1.46423	1.03209	0.805681	0.231257	2.80693	NA	NA	NA	Inverse variance weighted	19.1955	9	0.0235812
Drugs affecting bone structure and mineralization	M05B	G6_PARKINSON	Simple mode	10	0.0435788	0.178887	0.812994	0.0435788	0.178887	0.812994	-0.30704	0.394197	1.04454	0.735621	1.48319	NA	NA	NA	NA	NA	NA	NA
Drugs affecting bone structure and mineralization	M05B	G6_PARKINSON	Weighted median	10	0.0242151	0.110874	0.827117	0.0242151	0.110874	0.827117	-0.193099	0.241529	1.02451	0.8244	1.27319	NA	NA	NA	NA	NA	NA	NA
Drugs affecting bone structure and mineralization	M05B	G6_PARKINSON	Weighted mode	10	0.0403345	0.181861	0.82943	0.0403345	0.181861	0.82943	-0.316113	0.396782	1.04116	0.728977	1.48703	NA	NA	NA	NA	NA	NA	NA
Opioids	N02A	G6_PARKINSON	Inverse variance weighted	3	-0.613813	0.6334	0.332507	-0.613813	0.6334	0.332507	-1.85528	0.627651	0.541283	0.15641	1.8732	0.524593	0.659311	0.572131	MR Egger	11.6459	1	0.000643448
Opioids	N02A	G6_PARKINSON	MR Egger	3	-8.45152	9.87536	0.549361	-8.45152	9.87536	0.549361	-27.8072	10.9042	0.000213576	8.38441e-13	54404.1	NA	NA	NA	Inverse variance weighted	19.0188	2	7.41527e-05
Opioids	N02A	G6_PARKINSON	Simple mode	3	0.118549	0.323102	0.74887	0.118549	0.323102	0.74887	-0.51473	0.751828	1.12586	0.597662	2.12087	NA	NA	NA	NA	NA	NA	NA
Opioids	N02A	G6_PARKINSON	Weighted median	3	-0.0383201	0.316479	0.903626	-0.0383201	0.316479	0.903626	-0.658619	0.581979	0.962405	0.517566	1.78958	NA	NA	NA	NA	NA	NA	NA
Opioids	N02A	G6_PARKINSON	Weighted mode	3	0.0935719	0.33006	0.803446	0.0935719	0.33006	0.803446	-0.553345	0.740489	1.09809	0.575023	2.09696	NA	NA	NA	NA	NA	NA	NA
Salicylic acid and derivatives	N02BA	G6_PARKINSON	Inverse variance weighted	10	0.392075	0.167982	0.0195942	0.392075	0.167982	0.0195942	0.0628303	0.721319	1.48005	1.06485	2.05715	0.0229147	0.0347056	0.527636	MR Egger	13.0628	8	0.109709
Salicylic acid and derivatives	N02BA	G6_PARKINSON	MR Egger	10	0.096139	0.480623	0.846448	0.096139	0.480623	0.846448	-0.845881	1.03816	1.10091	0.429179	2.82401	NA	NA	NA	Inverse variance weighted	13.7746	9	0.130573
Salicylic acid and derivatives	N02BA	G6_PARKINSON	Simple mode	10	0.158988	0.256019	0.550002	0.158988	0.256019	0.550002	-0.342809	0.660785	1.17232	0.709773	1.93631	NA	NA	NA	NA	NA	NA	NA
Salicylic acid and derivatives	N02BA	G6_PARKINSON	Weighted median	10	0.299739	0.174317	0.0855219	0.299739	0.174317	0.0855219	-0.0419218	0.641401	1.34951	0.958945	1.89914	NA	NA	NA	NA	NA	NA	NA
Salicylic acid and derivatives	N02BA	G6_PARKINSON	Weighted mode	10	0.21115	0.251633	0.423129	0.21115	0.251633	0.423129	-0.28205	0.70435	1.2351	0.754236	2.02253	NA	NA	NA	NA	NA	NA	NA
Anilides	N02BE	G6_PARKINSON	Inverse variance weighted	6	-0.143001	0.4095	0.726934	-0.143001	0.4095	0.726934	-0.945621	0.65962	0.866754	0.388438	1.93406	-0.00613646	0.127688	0.963974	MR Egger	16.9276	4	0.00199655
Anilides	N02BE	G6_PARKINSON	MR Egger	6	-0.0210794	2.57791	0.993867	-0.0210794	2.57791	0.993867	-5.07378	5.03162	0.979141	0.00625875	153.18	NA	NA	NA	Inverse variance weighted	16.9374	5	0.00462008
Anilides	N02BE	G6_PARKINSON	Simple mode	6	0.072069	0.442649	0.877041	0.072069	0.442649	0.877041	-0.795523	0.939661	1.07473	0.451345	2.55911	NA	NA	NA	NA	NA	NA	NA
Anilides	N02BE	G6_PARKINSON	Weighted median	6	0.0300745	0.314198	0.923744	0.0300745	0.314198	0.923744	-0.585753	0.645902	1.03053	0.556687	1.90771	NA	NA	NA	NA	NA	NA	NA
Anilides	N02BE	G6_PARKINSON	Weighted mode	6	0.283918	0.383576	0.492457	0.283918	0.383576	0.492457	-0.467891	1.03573	1.32832	0.626322	2.81715	NA	NA	NA	NA	NA	NA	NA
Antimigraine preparations	N02C	G6_PARKINSON	Inverse variance weighted	13	0.0107485	0.0492987	0.827407	0.0107485	0.0492987	0.827407	-0.085877	0.107374	1.01081	0.917707	1.11335	-0.0343558	0.0463615	0.474192	MR Egger	4.01834	11	0.969377
Antimigraine preparations	N02C	G6_PARKINSON	MR Egger	13	0.242582	0.316709	0.459829	0.242582	0.316709	0.459829	-0.378168	0.863332	1.27454	0.685115	2.37105	NA	NA	NA	Inverse variance weighted	4.56749	12	0.97089
Antimigraine preparations	N02C	G6_PARKINSON	Simple mode	13	-0.017054	0.103317	0.871641	-0.017054	0.103317	0.871641	-0.219556	0.185448	0.983091	0.802876	1.20376	NA	NA	NA	NA	NA	NA	NA
Antimigraine preparations	N02C	G6_PARKINSON	Weighted median	13	0.000382058	0.0633891	0.995191	0.000382058	0.0633891	0.995191	-0.12386	0.124625	1.00038	0.883503	1.13272	NA	NA	NA	NA	NA	NA	NA
Antimigraine preparations	N02C	G6_PARKINSON	Weighted mode	13	-0.00595481	0.099981	0.953487	-0.00595481	0.099981	0.953487	-0.201918	0.190008	0.994063	0.817162	1.20926	NA	NA	NA	NA	NA	NA	NA
Antidepressants	N06A	G6_PARKINSON	Inverse variance weighted	1	0.195957	0.528	0.71054	0.195957	0.528	0.71054	-0.838923	1.23084	1.21647	0.432176	3.42409	NA	NA	NA	MR Egger	NA	NA	NA
Antidepressants	N06A	G6_PARKINSON	MR Egger	1	NA	NA	NA	NA	NA	NA	NA	NA	NA	NA	NA	NA	NA	NA	Inverse variance weighted	NA	NA	NA
Antidepressants	N06A	G6_PARKINSON	Simple mode	1	NA	NA	NA	NA	NA	NA	NA	NA	NA	NA	NA	NA	NA	NA	NA	NA	NA	NA
Antidepressants	N06A	G6_PARKINSON	Weighted median	1	NA	NA	NA	NA	NA	NA	NA	NA	NA	NA	NA	NA	NA	NA	NA	NA	NA	NA
Antidepressants	N06A	G6_PARKINSON	Weighted mode	1	NA	NA	NA	NA	NA	NA	NA	NA	NA	NA	NA	NA	NA	NA	NA	NA	NA	NA
Adrenergics,inhalants	R03A	G6_PARKINSON	Inverse variance weighted	54	0.159935	0.100118	0.110163	0.159935	0.100118	0.110163	-0.0362967	0.356166	1.17343	0.964354	1.42784	-0.0180431	0.0237228	0.450343	MR Egger	261.776	52	9.53028e-30
Adrenergics,inhalants	R03A	G6_PARKINSON	MR Egger	54	0.365203	0.287994	0.210415	0.365203	0.287994	0.210415	-0.199267	0.929672	1.44081	0.819331	2.53368	NA	NA	NA	Inverse variance weighted	264.688	53	6.65589e-30
Adrenergics,inhalants	R03A	G6_PARKINSON	Simple mode	54	0.0989646	0.16824	0.558873	0.0989646	0.16824	0.558873	-0.230786	0.428715	1.10403	0.79391	1.53528	NA	NA	NA	NA	NA	NA	NA
Adrenergics,inhalants	R03A	G6_PARKINSON	Weighted median	54	0.0939354	0.0787361	0.232853	0.0939354	0.0787361	0.232853	-0.0603873	0.248258	1.09849	0.9414	1.28179	NA	NA	NA	NA	NA	NA	NA
Adrenergics,inhalants	R03A	G6_PARKINSON	Weighted mode	54	0.120855	0.165961	0.469689	0.120855	0.165961	0.469689	-0.204429	0.44614	1.12846	0.815112	1.56227	NA	NA	NA	NA	NA	NA	NA
Glucocorticoids	R03BA	G6_PARKINSON	Inverse variance weighted	19	0.140742	0.184447	0.445434	0.140742	0.184447	0.445434	-0.220774	0.502259	1.15113	0.801898	1.65245	0.00827424	0.0691831	0.906203	MR Egger	166.899	17	1.15408e-26
Glucocorticoids	R03BA	G6_PARKINSON	MR Egger	19	0.0617047	0.687546	0.929538	0.0617047	0.687546	0.929538	-1.28589	1.4093	1.06365	0.276406	4.09307	NA	NA	NA	Inverse variance weighted	167.039	18	3.46607e-26
Glucocorticoids	R03BA	G6_PARKINSON	Simple mode	19	-0.198858	0.173448	0.266602	-0.198858	0.173448	0.266602	-0.538816	0.1411	0.819666	0.583438	1.15154	NA	NA	NA	NA	NA	NA	NA
Glucocorticoids	R03BA	G6_PARKINSON	Weighted median	19	0.00357465	0.108648	0.973753	0.00357465	0.108648	0.973753	-0.209375	0.216524	1.00358	0.811091	1.24175	NA	NA	NA	NA	NA	NA	NA
Glucocorticoids	R03BA	G6_PARKINSON	Weighted mode	19	-0.137681	0.144427	0.35307	-0.137681	0.144427	0.35307	-0.420757	0.145396	0.871377	0.656549	1.1565	NA	NA	NA	NA	NA	NA	NA
Antihistamines for systemic use	R06A	G6_PARKINSON	Inverse variance weighted	7	0.486015	0.332939	0.144354	0.486015	0.332939	0.144354	-0.166547	1.13858	1.62582	0.846583	3.12232	0.0498276	0.145747	0.746344	MR Egger	47.1739	5	5.23607e-09
Antihistamines for systemic use	R06A	G6_PARKINSON	MR Egger	7	-0.0241212	1.5351	0.988071	-0.0241212	1.5351	0.988071	-3.03292	2.98467	0.976167	0.0481749	19.7801	NA	NA	NA	Inverse variance weighted	48.2766	6	1.04038e-08
Antihistamines for systemic use	R06A	G6_PARKINSON	Simple mode	7	0.0312377	0.204513	0.883609	0.0312377	0.204513	0.883609	-0.369608	0.432083	1.03173	0.691005	1.54046	NA	NA	NA	NA	NA	NA	NA
Antihistamines for systemic use	R06A	G6_PARKINSON	Weighted median	7	0.0779488	0.170087	0.646745	0.0779488	0.170087	0.646745	-0.255421	0.411319	1.08107	0.77459	1.50881	NA	NA	NA	NA	NA	NA	NA
Antihistamines for systemic use	R06A	G6_PARKINSON	Weighted mode	7	0.0312377	0.189689	0.874605	0.0312377	0.189689	0.874605	-0.340552	0.403028	1.03173	0.711377	1.49635	NA	NA	NA	NA	NA	NA	NA
Antiglaucoma preparations and miotics	S01E	G6_PARKINSON	Inverse variance weighted	14	-0.0274432	0.0424732	0.518196	-0.0274432	0.0424732	0.518196	-0.110691	0.0558043	0.97293	0.895216	1.05739	0.0167529	0.0239091	0.496857	MR Egger	11.63	12	0.475834
Antiglaucoma preparations and miotics	S01E	G6_PARKINSON	MR Egger	14	-0.119755	0.138421	0.403921	-0.119755	0.138421	0.403921	-0.391061	0.151551	0.887138	0.676339	1.16364	NA	NA	NA	Inverse variance weighted	12.121	13	0.517751
Antiglaucoma preparations and miotics	S01E	G6_PARKINSON	Simple mode	14	0.0774184	0.0912209	0.411408	0.0774184	0.0912209	0.411408	-0.101374	0.256211	1.08049	0.903595	1.29203	NA	NA	NA	NA	NA	NA	NA
Antiglaucoma preparations and miotics	S01E	G6_PARKINSON	Weighted median	14	-0.00596338	0.0592794	0.91987	-0.00596338	0.0592794	0.91987	-0.122151	0.110224	0.994054	0.885015	1.11653	NA	NA	NA	NA	NA	NA	NA
Antiglaucoma preparations and miotics	S01E	G6_PARKINSON	Weighted mode	14	0.0641796	0.0820691	0.448213	0.0641796	0.0820691	0.448213	-0.0966758	0.225035	1.06628	0.90785	1.25237	NA	NA	NA	NA	NA	NA	NA

## Sheet: S9
S9. Instrument variables of 23 medication categories and F
exposure	SNP	effect_allele	other_allele	eaf	beta	se	P	R2	F
A02B: Drugs for peptic ulcer and gastro-oesophageal reflux disease (GORD)	rs1619179	C	A	0.15	-0.07	0.011	4.3e-11	0.000305843	40.4953
A02B: Drugs for peptic ulcer and gastro-oesophageal reflux disease (GORD)	rs6965956	A	G	0.43	0.05	0.008	9e-11	0.00029502	39.0619
A02B: Drugs for peptic ulcer and gastro-oesophageal reflux disease (GORD)	rs11171710	A	G	0.45	0.05	0.008	2.7e-09	0.00029502	39.0619
A02B: Drugs for peptic ulcer and gastro-oesophageal reflux disease (GORD)	rs3858461	C	T	0.45	-0.04	0.008	1.2e-08	0.000188833	24.9996
A02B: Drugs for peptic ulcer and gastro-oesophageal reflux disease (GORD)	rs2051815	A	G	0.32	-0.05	0.008	4.9e-08	0.00029502	39.0619
A10: Drugs used in diabetes	rs7903146	T	C	0.29	0.33	0.013	4.3e-145	0.00210198	644.374
A10: Drugs used in diabetes	rs9273364	G	T	0.3	0.23	0.013	2.5e-75	0.00102218	313.016
A10: Drugs used in diabetes	rs56094641	G	A	0.4	0.12	0.012	1.9e-23	0.000326784	99.9993
A10: Drugs used in diabetes	rs10965246	C	T	0.18	-0.14	0.015	6.8e-21	0.000284677	87.1105
A10: Drugs used in diabetes	rs697238	T	G	0.42	0.11	0.012	2.9e-20	0.000274603	84.0272
A10: Drugs used in diabetes	rs10755148	A	G	0.36	-0.11	0.012	3.8e-20	0.000274603	84.0272
A10: Drugs used in diabetes	rs9854769	G	A	0.32	0.11	0.013	1.7e-19	0.000233991	71.5972
A10: Drugs used in diabetes	rs7766070	A	C	0.27	0.12	0.013	2.9e-19	0.000278456	85.2065
A10: Drugs used in diabetes	rs76895963	G	T	0.01	-0.44	0.05	8e-19	0.00025308	77.4395
A10: Drugs used in diabetes	rs1112718	G	A	0.41	-0.1	0.012	9.2e-18	0.000226956	69.444
A10: Drugs used in diabetes	rs1496653	G	A	0.2	-0.12	0.014	7.1e-16	0.000240107	73.4689
A10: Drugs used in diabetes	rs1359790	A	G	0.29	-0.1	0.013	1.2e-15	0.000193389	59.1712
A10: Drugs used in diabetes	rs116782923	T	A	0.05	0.21	0.026	1.7e-15	0.000213207	65.2363
A10: Drugs used in diabetes	rs77059113	G	T	0.07	-0.18	0.022	4.5e-15	0.00021878	66.9417
A10: Drugs used in diabetes	rs3802177	A	G	0.31	-0.1	0.013	3.7e-14	0.000193389	59.1712
A10: Drugs used in diabetes	rs7018475	G	T	0.26	0.1	0.013	4.6e-14	0.000193389	59.1712
A10: Drugs used in diabetes	rs9410573	C	T	0.42	-0.09	0.012	1.6e-13	0.000183842	56.2496
A10: Drugs used in diabetes	rs4930011_C_G	G	C	0.39	0.09	0.012	3.5e-13	0.000183842	56.2496
A10: Drugs used in diabetes	rs1800961	T	C	0.03	0.24	0.034	1.4e-12	0.000162853	49.8267
A10: Drugs used in diabetes	rs2972155	C	G	0.35	-0.09	0.012	1.7e-12	0.000183842	56.2496
A10: Drugs used in diabetes	rs11720108	T	C	0.25	-0.09	0.013	3.1e-12	0.000156651	47.9287
A10: Drugs used in diabetes	rs11257655	T	C	0.21	0.1	0.014	3.2e-12	0.000166753	51.0201
A10: Drugs used in diabetes	rs849140	T	C	0.41	0.08	0.012	6.1e-12	0.000145263	44.4442
A10: Drugs used in diabetes	rs780093	T	C	0.38	-0.08	0.012	6.4e-12	0.000145263	44.4442
A10: Drugs used in diabetes	rs112972879	A	G	0.36	-0.08	0.012	1.2e-11	0.000145263	44.4442
A10: Drugs used in diabetes	rs7501939	T	C	0.4	0.08	0.012	1.2e-11	0.000145263	44.4442
A10: Drugs used in diabetes	rs77464186	C	A	0.16	-0.11	0.016	3.3e-11	0.000154483	47.2653
A10: Drugs used in diabetes	rs12910361	A	G	0.29	-0.08	0.013	6.5e-11	0.000123777	37.8696
A10: Drugs used in diabetes	rs17036160	T	C	0.12	-0.12	0.018	7.2e-11	0.000145263	44.4442
A10: Drugs used in diabetes	rs10184004	T	C	0.41	-0.08	0.012	8.1e-11	0.000145263	44.4442
A10: Drugs used in diabetes	rs11759026	G	A	0.23	0.09	0.014	9.1e-11	0.000135074	41.3263
A10: Drugs used in diabetes	rs79687284	C	G	0.03	0.2	0.032	3.2e-10	0.000127675	39.0622
A10: Drugs used in diabetes	rs145510090	A	T	0.05	0.17	0.027	3.7e-10	0.000129573	39.6431
A10: Drugs used in diabetes	rs464605	C	T	0.25	-0.09	0.014	6.4e-10	0.000135074	41.3263
A10: Drugs used in diabetes	rs4715207	T	C	0.18	0.09	0.015	1.8e-09	0.000117667	35.9998
A10: Drugs used in diabetes	rs1974619	C	T	0.45	-0.07	0.012	3e-09	0.000111221	34.0276
A10: Drugs used in diabetes	rs2258238	T	A	0.1	0.11	0.019	3.3e-09	0.000109555	33.5178
A10: Drugs used in diabetes	rs9957264	A	C	0.16	-0.09	0.016	3.3e-09	0.000103419	31.6404
A10: Drugs used in diabetes	rs2476601	A	G	0.1	0.11	0.019	6.5e-09	0.000109555	33.5178
A10: Drugs used in diabetes	rs8017808	T	G	0.24	-0.08	0.014	6.5e-09	0.000106728	32.6528
A10: Drugs used in diabetes	rs72802358	C	G	0.1	-0.11	0.019	6.7e-09	0.000109555	33.5178
A10: Drugs used in diabetes	rs668799	T	C	0.28	0.08	0.013	7.3e-09	0.000123777	37.8696
A10: Drugs used in diabetes	rs5213	C	T	0.35	0.07	0.012	7.9e-09	0.000111221	34.0276
A10: Drugs used in diabetes	rs2268967	A	G	0.23	0.08	0.014	9.8e-09	0.000106728	32.6528
A10: Drugs used in diabetes	rs11070332	A	G	0.35	0.07	0.012	1.2e-08	0.000111221	34.0276
A10: Drugs used in diabetes	rs3383	T	C	0.37	-0.07	0.012	1.9e-08	0.000111221	34.0276
A10: Drugs used in diabetes	rs61123794	T	C	0.02	-0.24	0.042	2.2e-08	0.000106728	32.6528
A10: Drugs used in diabetes	rs2293476	C	G	0.23	0.08	0.014	2.3e-08	0.000106728	32.6528
A10: Drugs used in diabetes	rs2723063	G	A	0.41	-0.07	0.012	2.6e-08	0.000111221	34.0276
A10: Drugs used in diabetes	rs515071	A	G	0.24	-0.08	0.014	2.7e-08	0.000106728	32.6528
A10: Drugs used in diabetes	rs9379084	A	G	0.1	-0.11	0.02	2.9e-08	9.88745e-05	30.2498
A10: Drugs used in diabetes	rs3217792	T	C	0.08	-0.12	0.022	3.3e-08	9.72472e-05	29.7519
A10: Drugs used in diabetes	rs28678152	T	C	0.26	0.07	0.013	3.5e-08	9.47699e-05	28.9939
A10: Drugs used in diabetes	rs7409148	C	T	0.19	-0.08	0.015	3.8e-08	9.29735e-05	28.4443
A10: Drugs used in diabetes	rs1056387	G	T	0.45	-0.06	0.012	3.9e-08	8.17159e-05	24.9998
A10: Drugs used in diabetes	rs231361	A	G	0.25	0.07	0.013	4.1e-08	9.47699e-05	28.9939
A10: Drugs used in diabetes	rs719728	T	C	0.29	-0.07	0.013	4.9e-08	9.47699e-05	28.9939
B01A: Antithrombotic agents	rs74617384	T	A	0.08	0.11	0.012	1.1e-20	0.000546618	84.0267
B01A: Antithrombotic agents	rs12740374	T	G	0.22	-0.07	0.008	3e-20	0.000498079	76.5615
B01A: Antithrombotic agents	rs140570886	C	T	0.02	0.24	0.027	3.1e-18	0.000514008	79.0113
B01A: Antithrombotic agents	rs1831733	C	T	0.48	0.06	0.007	4.2e-18	0.000477966	73.4684
B01A: Antithrombotic agents	rs73015016	A	G	0.12	-0.09	0.01	5.9e-18	0.000526932	80.9989
B01A: Antithrombotic agents	rs7412	T	C	0.08	-0.1	0.012	2.8e-17	0.000451793	69.4435
B01A: Antithrombotic agents	rs532436	A	G	0.19	0.07	0.009	1.9e-14	0.000393585	60.493
B01A: Antithrombotic agents	rs28601761	G	C	0.42	-0.05	0.007	1.5e-13	0.00033197	51.0197
B01A: Antithrombotic agents	rs964184	G	C	0.13	0.07	0.01	1.2e-11	0.000318828	48.9994
B01A: Antithrombotic agents	rs6025	T	C	0.02	0.15	0.022	3.1e-11	0.000302485	46.487
B01A: Antithrombotic agents	rs17482753	T	G	0.1	-0.07	0.011	2e-10	0.000263509	40.4953
B01A: Antithrombotic agents	rs4299376	G	T	0.32	0.04	0.007	7.3e-09	0.000212486	32.6526
B01A: Antithrombotic agents	rs56214516	C	A	0.19	0.05	0.009	1.3e-08	0.000200847	30.8638
C01D: Vasodilators used in cardiac diseases	rs1333047	T	A	0.49	0.17	0.019	4.7e-18	0.0003298	80.0547
C01D: Vasodilators used in cardiac diseases	rs55730499	T	C	0.08	0.3	0.035	1.4e-17	0.000302676	73.4688
C01D: Vasodilators used in cardiac diseases	rs140570886	C	T	0.02	0.5	0.077	1.6e-10	0.000173735	42.1653
C02: Antihypertensives	rs758374	C	T	0.3	0.11	0.019	4.4e-09	0.000219915	33.5176
C02: Antihypertensives	rs4980379	T	C	0.37	0.11	0.019	6.6e-09	0.000219915	33.5176
C02: Antihypertensives	rs34071855	G	C	0.34	0.11	0.019	7.3e-09	0.000219915	33.5176
C02: Antihypertensives	rs35021474	C	G	0.39	0.1	0.018	1.9e-08	0.000202507	30.8638
C03: Diuretics	rs1275988	C	T	0.38	0.1	0.008	2.1e-34	0.000681593	156.249
C03: Diuretics	rs10857147	T	A	0.29	0.1	0.009	1.1e-32	0.00053862	123.456
C03: Diuretics	rs569550	G	T	0.39	0.09	0.008	1.6e-31	0.000552162	126.561
C03: Diuretics	rs3918226	T	C	0.08	0.17	0.015	6.5e-29	0.000560368	128.443
C03: Diuretics	rs916880	G	A	0.07	-0.17	0.015	1e-28	0.000560368	128.443
C03: Diuretics	rs9375459	T	C	0.44	0.09	0.008	2e-28	0.000552162	126.561
C03: Diuretics	rs880315	C	T	0.34	0.09	0.008	2.3e-26	0.000552162	126.561
C03: Diuretics	rs35436	T	C	0.38	-0.08	0.008	5.4e-23	0.000436327	99.9991
C03: Diuretics	rs6039216	C	T	0.36	-0.08	0.008	5.7e-21	0.000436327	99.9991
C03: Diuretics	rs591668	A	G	0.4	-0.08	0.008	8.3e-21	0.000436327	99.9991
C03: Diuretics	rs12656497	T	C	0.4	-0.07	0.008	7.4e-20	0.000334097	76.5618
C03: Diuretics	rs7701003	G	A	0.37	-0.07	0.008	1e-19	0.000334097	76.5618
C03: Diuretics	rs6961048	G	C	0.1	0.12	0.013	1.6e-19	0.000371805	85.2064
C03: Diuretics	rs1894401	G	A	0.47	0.07	0.008	6e-19	0.000334097	76.5618
C03: Diuretics	rs72993045	C	T	0.03	0.2	0.023	1.9e-18	0.000329961	75.6137
C03: Diuretics	rs12978472	G	C	0.13	-0.1	0.012	9e-18	0.000303045	69.4438
C03: Diuretics	rs78302204	A	G	0.11	0.11	0.013	1.1e-16	0.000312438	71.597
C03: Diuretics	rs11105352	A	G	0.17	-0.09	0.011	2.1e-16	0.000292129	66.9416
C03: Diuretics	rs72831344	T	C	0.15	-0.09	0.011	4e-16	0.000292129	66.9416
C03: Diuretics	rs9506725	C	T	0.37	-0.07	0.008	4.6e-16	0.000334097	76.5618
C03: Diuretics	rs7310615	C	G	0.48	0.06	0.008	4.7e-16	0.000245481	56.2495
C03: Diuretics	rs17153559	G	A	0.38	0.07	0.008	7.6e-16	0.000334097	76.5618
C03: Diuretics	rs11632414	A	G	0.33	0.07	0.008	2.7e-15	0.000334097	76.5618
C03: Diuretics	rs10066170	G	A	0.39	0.06	0.008	6.6e-15	0.000245481	56.2495
C03: Diuretics	rs6108787	G	T	0.48	0.06	0.008	1e-14	0.000245481	56.2495
C03: Diuretics	rs4537305	G	A	0.47	0.06	0.008	1.2e-14	0.000245481	56.2495
C03: Diuretics	rs56094641	G	A	0.4	0.06	0.008	6.6e-14	0.000245481	56.2495
C03: Diuretics	rs13264580	T	C	0.38	0.06	0.008	3.2e-13	0.000245481	56.2495
C03: Diuretics	rs2455569	T	C	0.27	-0.06	0.009	3.5e-13	0.00019397	44.4441
C03: Diuretics	rs2278557	G	C	0.41	0.06	0.008	3.9e-13	0.000245481	56.2495
C03: Diuretics	rs6894014	T	G	0.49	0.06	0.008	7.5e-13	0.000245481	56.2495
C03: Diuretics	rs167479	T	G	0.47	-0.06	0.008	7.7e-13	0.000245481	56.2495
C03: Diuretics	rs12567136	T	C	0.16	-0.08	0.011	8.7e-13	0.000230832	52.8921
C03: Diuretics	rs2999159	A	G	0.17	-0.07	0.01	1.3e-12	0.000213848	48.9996
C03: Diuretics	rs17080089	G	T	0.07	-0.11	0.015	2.6e-12	0.000234694	53.7773
C03: Diuretics	rs7174222	T	C	0.47	0.05	0.008	3.6e-12	0.000170485	39.0622
C03: Diuretics	rs976785	T	C	0.33	-0.06	0.008	5.1e-12	0.000245481	56.2495
C03: Diuretics	rs6483656	G	C	0.36	-0.06	0.008	8.2e-12	0.000245481	56.2495
C03: Diuretics	rs12801188	A	G	0.36	0.06	0.008	9.3e-12	0.000245481	56.2495
C03: Diuretics	rs10878947	A	T	0.27	0.06	0.009	1.1e-11	0.00019397	44.4441
C03: Diuretics	rs77924615	A	G	0.19	-0.07	0.01	1.2e-11	0.000213848	48.9996
C03: Diuretics	rs35317317	A	T	0.37	0.06	0.008	1.5e-11	0.000245481	56.2495
C03: Diuretics	rs1200385	G	C	0.44	-0.05	0.008	1.6e-11	0.000170485	39.0622
C03: Diuretics	rs17477177	C	T	0.2	0.07	0.01	1.9e-11	0.000213848	48.9996
C03: Diuretics	rs10764331	G	A	0.41	0.05	0.008	3e-11	0.000170485	39.0622
C03: Diuretics	rs12190287	G	C	0.37	-0.05	0.008	3.6e-11	0.000170485	39.0622
C03: Diuretics	rs9394951	C	T	0.43	0.05	0.008	5.8e-11	0.000170485	39.0622
C03: Diuretics	rs5417	C	A	0.43	-0.05	0.008	7.7e-11	0.000170485	39.0622
C03: Diuretics	rs300934	T	G	0.31	0.06	0.009	8.1e-11	0.00019397	44.4441
C03: Diuretics	rs2202454	C	T	0.14	-0.07	0.011	8.3e-11	0.00017674	40.4955
C03: Diuretics	rs145158522	T	C	0.01	0.23	0.036	9.2e-11	0.000178145	40.8175
C03: Diuretics	rs72681869	C	G	0.01	-0.24	0.037	1.2e-10	0.000183629	42.0741
C03: Diuretics	rs6536076	A	T	0.31	0.05	0.009	1.4e-10	0.000134709	30.8639
C03: Diuretics	rs6021247	G	A	0.47	-0.05	0.008	2e-10	0.000170485	39.0622
C03: Diuretics	rs2024385	A	T	0.43	-0.05	0.008	2.2e-10	0.000170485	39.0622
C03: Diuretics	rs866573	T	C	0.15	0.07	0.011	2.4e-10	0.00017674	40.4955
C03: Diuretics	rs10832573	C	T	0.2	0.06	0.01	2.6e-10	0.000157122	35.9997
C03: Diuretics	rs113701136	T	C	0.32	0.05	0.009	3.2e-10	0.000134709	30.8639
C03: Diuretics	rs28440013	A	T	0.29	0.06	0.009	3.5e-10	0.00019397	44.4441
C03: Diuretics	rs1436138	G	A	0.36	-0.05	0.008	4.3e-10	0.000170485	39.0622
C03: Diuretics	rs154656	A	T	0.43	-0.05	0.008	4.7e-10	0.000170485	39.0622
C03: Diuretics	rs7110547	G	C	0.38	0.05	0.008	5.1e-10	0.000170485	39.0622
C03: Diuretics	rs12058002	G	C	0.02	0.17	0.028	6e-10	0.000160884	36.8619
C03: Diuretics	rs11199835	G	A	0.32	0.05	0.008	7.2e-10	0.000170485	39.0622
C03: Diuretics	rs62046579	C	A	0.26	-0.06	0.009	8.1e-10	0.00019397	44.4441
C03: Diuretics	rs13112725	G	C	0.24	-0.06	0.009	8.2e-10	0.00019397	44.4441
C03: Diuretics	rs28702684	G	C	0.5	0.05	0.008	8.3e-10	0.000170485	39.0622
C03: Diuretics	rs2984644	A	G	0.27	0.05	0.009	8.7e-10	0.000134709	30.8639
C03: Diuretics	rs198851	T	G	0.15	0.07	0.011	1.2e-09	0.00017674	40.4955
C03: Diuretics	rs12428857	T	C	0.05	0.11	0.018	2.1e-09	0.000162994	37.3454
C03: Diuretics	rs7011889	C	A	0.44	-0.05	0.008	2.9e-09	0.000170485	39.0622
C03: Diuretics	rs7076938	C	T	0.26	-0.05	0.009	3.1e-09	0.000134709	30.8639
C03: Diuretics	rs72915163	T	C	0.25	0.05	0.009	3.1e-09	0.000134709	30.8639
C03: Diuretics	rs117913411	A	T	0.03	0.13	0.022	3.5e-09	0.000152397	34.9171
C03: Diuretics	rs13278931	T	G	0.44	0.05	0.008	3.5e-09	0.000170485	39.0622
C03: Diuretics	rs2229742	C	G	0.1	0.08	0.013	3.9e-09	0.000165281	37.8695
C03: Diuretics	rs6073354	C	T	0.5	-0.05	0.008	4e-09	0.000170485	39.0622
C03: Diuretics	rs8041380	C	G	0.13	-0.07	0.012	4e-09	0.000148515	34.0275
C03: Diuretics	rs6091153	C	T	0.23	0.06	0.01	4.3e-09	0.000157122	35.9997
C03: Diuretics	rs10789588	G	A	0.43	-0.05	0.008	5.6e-09	0.000170485	39.0622
C03: Diuretics	rs3785837	G	A	0.23	-0.06	0.01	7.1e-09	0.000157122	35.9997
C03: Diuretics	rs10995307	C	T	0.5	-0.05	0.008	7.9e-09	0.000170485	39.0622
C03: Diuretics	rs1407256	G	A	0.15	0.06	0.011	8.7e-09	0.000129856	29.7518
C03: Diuretics	rs13134008	G	A	0.43	-0.05	0.008	8.8e-09	0.000170485	39.0622
C03: Diuretics	rs11229252	T	C	0.11	-0.07	0.013	1.2e-08	0.000126548	28.9938
C03: Diuretics	rs62039768	A	C	0.1	0.08	0.013	1.3e-08	0.000165281	37.8695
C03: Diuretics	rs7599224	G	T	0.45	0.05	0.008	1.3e-08	0.000170485	39.0622
C03: Diuretics	rs12463645	C	T	0.36	-0.05	0.008	1.5e-08	0.000170485	39.0622
C03: Diuretics	rs2421647	C	A	0.46	0.04	0.008	1.5e-08	0.000109117	24.9998
C03: Diuretics	rs11066309	A	G	0.41	0.05	0.008	1.7e-08	0.000170485	39.0622
C03: Diuretics	rs268263	T	A	0.24	-0.05	0.009	1.8e-08	0.000134709	30.8639
C03: Diuretics	rs11246574	A	G	0.12	-0.07	0.012	2.2e-08	0.000148515	34.0275
C03: Diuretics	rs80257854	G	A	0.13	-0.07	0.012	2.2e-08	0.000148515	34.0275
C03: Diuretics	rs7688323	G	A	0.2	-0.05	0.01	2.5e-08	0.000109117	24.9998
C03: Diuretics	rs72910057	T	G	0.11	0.07	0.012	2.7e-08	0.000148515	34.0275
C03: Diuretics	rs10444491	C	T	0.39	-0.04	0.008	2.9e-08	0.000109117	24.9998
C03: Diuretics	rs3778546	T	C	0.28	0.05	0.009	3.6e-08	0.000134709	30.8639
C03: Diuretics	rs61926181	A	G	0.04	-0.11	0.02	3.6e-08	0.000132029	30.2497
C03: Diuretics	rs557675	G	T	0.47	-0.04	0.008	3.7e-08	0.000109117	24.9998
C03: Diuretics	rs303949	C	A	0.09	0.08	0.014	3.9e-08	0.000142516	32.6528
C03: Diuretics	rs490445	C	G	0.42	-0.04	0.008	4.4e-08	0.000109117	24.9998
C03: Diuretics	rs6442105	A	G	0.33	-0.05	0.008	4.6e-08	0.000170485	39.0622
C07: Beta blocking agents	rs13125101	A	G	0.29	0.1	0.009	2e-26	0.000550784	123.456
C07: Beta blocking agents	rs7310615	C	G	0.48	0.08	0.008	7.7e-22	0.000446182	99.9991
C07: Beta blocking agents	rs7183988	T	G	0.47	0.08	0.008	3.8e-21	0.000446182	99.9991
C07: Beta blocking agents	rs3918226	T	C	0.08	0.15	0.016	7.8e-21	0.000392173	87.8898
C07: Beta blocking agents	rs2891168	G	A	0.49	0.07	0.008	3.5e-18	0.000341643	76.5618
C07: Beta blocking agents	rs6039216	C	T	0.36	-0.07	0.009	4.1e-15	0.00026996	60.4933
C07: Beta blocking agents	rs1973765	C	T	0.38	0.07	0.009	4.9e-15	0.00026996	60.4933
C07: Beta blocking agents	rs11066301	G	A	0.43	0.06	0.008	6.8e-15	0.000251026	56.2495
C07: Beta blocking agents	rs2050265	G	A	0.16	-0.08	0.011	6.5e-14	0.000236046	52.8921
C07: Beta blocking agents	rs12046278	C	T	0.34	0.06	0.009	2.7e-13	0.000198352	44.444
C07: Beta blocking agents	rs62436821	A	G	0.44	0.06	0.008	3.2e-13	0.000251026	56.2495
C07: Beta blocking agents	rs74617384	T	A	0.08	0.11	0.015	3.8e-13	0.000239996	53.7773
C07: Beta blocking agents	rs78302204	A	G	0.11	0.1	0.013	1.2e-12	0.000264061	59.1711
C07: Beta blocking agents	rs167479	T	G	0.47	-0.06	0.008	5.2e-12	0.000251026	56.2495
C07: Beta blocking agents	rs36047283	G	A	0.13	-0.09	0.012	7e-12	0.000251026	56.2495
C07: Beta blocking agents	rs7442660	A	G	0.36	-0.06	0.009	1.1e-11	0.000198352	44.444
C07: Beta blocking agents	rs258317	T	C	0.43	-0.06	0.008	1.7e-11	0.000251026	56.2495
C07: Beta blocking agents	rs17677603	G	A	0.39	0.06	0.009	1.8e-11	0.000198352	44.444
C07: Beta blocking agents	rs1275988	C	T	0.38	0.06	0.008	2.6e-11	0.000251026	56.2495
C07: Beta blocking agents	rs3735533	T	C	0.07	-0.1	0.016	3.1e-11	0.000174337	39.0622
C07: Beta blocking agents	rs17210692	A	G	0.19	-0.07	0.011	4.2e-11	0.000180733	40.4955
C07: Beta blocking agents	rs7076100	A	T	0.41	-0.06	0.008	4.9e-11	0.000251026	56.2495
C07: Beta blocking agents	rs35429	G	A	0.38	-0.06	0.008	6e-11	0.000251026	56.2495
C07: Beta blocking agents	rs10776752	T	G	0.07	0.1	0.016	6.4e-11	0.000174337	39.0622
C07: Beta blocking agents	rs77924615	A	G	0.19	-0.07	0.011	6.8e-11	0.000180733	40.4955
C07: Beta blocking agents	rs604723	T	C	0.27	-0.06	0.009	1.1e-10	0.000198352	44.444
C07: Beta blocking agents	rs7368883	A	G	0.36	0.06	0.009	1.1e-10	0.000198352	44.444
C07: Beta blocking agents	rs2105092	A	G	0.29	-0.06	0.009	1.8e-10	0.000198352	44.444
C07: Beta blocking agents	rs55988870	C	T	0.37	-0.05	0.009	3.4e-10	0.000137753	30.8639
C07: Beta blocking agents	rs13154066	T	C	0.41	-0.05	0.008	3.6e-10	0.000174337	39.0622
C07: Beta blocking agents	rs57748895	T	A	0.02	0.2	0.031	3.9e-10	0.000185764	41.6229
C07: Beta blocking agents	rs11646715	G	A	0.48	-0.05	0.008	8e-10	0.000174337	39.0622
C07: Beta blocking agents	rs2493136	T	C	0.4	0.05	0.008	8.1e-10	0.000174337	39.0622
C07: Beta blocking agents	rs12906962	C	T	0.32	0.05	0.009	1e-09	0.000137753	30.8639
C07: Beta blocking agents	rs9286351	G	A	0.42	0.05	0.008	1.1e-09	0.000174337	39.0622
C07: Beta blocking agents	rs185963	T	C	0.43	0.05	0.008	1.5e-09	0.000174337	39.0622
C07: Beta blocking agents	rs6108787	G	T	0.48	0.05	0.008	2.4e-09	0.000174337	39.0622
C07: Beta blocking agents	rs140570886	C	T	0.02	0.2	0.034	2.9e-09	0.000154433	34.6018
C07: Beta blocking agents	rs17042098	A	G	0.1	0.08	0.014	4.8e-09	0.000145736	32.6528
C07: Beta blocking agents	rs664485	A	G	0.19	-0.06	0.011	5e-09	0.00013279	29.7518
C07: Beta blocking agents	rs12494396	G	C	0.33	-0.05	0.009	5.6e-09	0.000137753	30.8639
C07: Beta blocking agents	rs113537788	G	C	0.02	0.18	0.031	6.8e-09	0.000150474	33.7146
C07: Beta blocking agents	rs417743	T	C	0.33	0.05	0.009	8.2e-09	0.000137753	30.8639
C07: Beta blocking agents	rs4970834	T	C	0.18	-0.06	0.011	8.2e-09	0.00013279	29.7518
C07: Beta blocking agents	rs11023910	T	A	0.21	0.06	0.01	1.4e-08	0.000160671	35.9997
C07: Beta blocking agents	rs62043959	C	A	0.28	-0.05	0.009	1.4e-08	0.000137753	30.8639
C07: Beta blocking agents	rs7820612	A	C	0.3	-0.05	0.009	1.5e-08	0.000137753	30.8639
C07: Beta blocking agents	rs4923536	G	A	0.46	0.05	0.008	1.8e-08	0.000174337	39.0622
C07: Beta blocking agents	rs7770615	C	T	0.07	-0.09	0.016	1.8e-08	0.000141218	31.6403
C07: Beta blocking agents	rs7652333	T	C	0.48	0.05	0.008	1.9e-08	0.000174337	39.0622
C07: Beta blocking agents	rs4515482	C	A	0.22	-0.06	0.01	2.1e-08	0.000160671	35.9997
C07: Beta blocking agents	rs1543927	T	C	0.26	0.05	0.009	2.2e-08	0.000137753	30.8639
C07: Beta blocking agents	rs778124	A	G	0.37	0.05	0.009	3.2e-08	0.000137753	30.8639
C07: Beta blocking agents	rs11026578	T	C	0.07	0.09	0.017	3.8e-08	0.000125095	28.0274
C07: Beta blocking agents	rs38853	G	C	0.29	0.05	0.009	3.8e-08	0.000137753	30.8639
C07: Beta blocking agents	rs11731886	C	A	0.24	-0.05	0.01	4.2e-08	0.000111583	24.9998
C07: Beta blocking agents	rs11649807	G	A	0.37	-0.05	0.009	4.7e-08	0.000137753	30.8639
C07: Beta blocking agents	rs513159	T	C	0.23	-0.05	0.01	4.7e-08	0.000111583	24.9998
C07: Beta blocking agents	rs12459368	G	A	0.27	-0.05	0.009	5e-08	0.000137753	30.8639
C08: Calcium channel blockers	rs10857147	T	A	0.29	0.11	0.009	7.4e-37	0.00073038	149.381
C08: Calcium channel blockers	rs11126666	A	G	0.26	0.11	0.009	7.4e-31	0.00073038	149.381
C08: Calcium channel blockers	rs569550	G	T	0.39	0.1	0.008	8.5e-31	0.000763931	156.248
C08: Calcium channel blockers	rs880315	C	T	0.34	0.1	0.009	1.1e-30	0.000603696	123.456
C08: Calcium channel blockers	rs3918226	T	C	0.08	0.16	0.015	4.1e-26	0.000556393	113.777
C08: Calcium channel blockers	rs9398823	G	A	0.44	0.08	0.008	1.1e-24	0.00048905	99.999
C08: Calcium channel blockers	rs633185	G	C	0.28	-0.09	0.009	6.1e-24	0.00048905	99.999
C08: Calcium channel blockers	rs3790604	A	C	0.07	0.15	0.015	8.9e-23	0.00048905	99.999
C08: Calcium channel blockers	rs7983337	C	T	0.49	-0.08	0.008	1.1e-21	0.00048905	99.999
C08: Calcium channel blockers	rs2643826	T	C	0.45	0.08	0.008	1e-20	0.00048905	99.999
C08: Calcium channel blockers	rs3735533	T	C	0.07	-0.14	0.015	4.2e-20	0.000426044	87.1103
C08: Calcium channel blockers	rs12978472	G	C	0.13	-0.11	0.012	2.6e-19	0.00041097	84.027
C08: Calcium channel blockers	rs1894400	T	C	0.32	0.08	0.009	8.4e-19	0.00038645	79.0116
C08: Calcium channel blockers	rs35429	G	A	0.38	-0.07	0.008	2.4e-18	0.000374472	76.5618
C08: Calcium channel blockers	rs72821787	A	C	0.16	-0.1	0.011	8.7e-18	0.000404208	82.6438
C08: Calcium channel blockers	rs7808452	A	T	0.1	0.11	0.013	4.4e-17	0.000350197	71.5969
C08: Calcium channel blockers	rs460879	T	C	0.43	-0.07	0.008	8.4e-17	0.000374472	76.5618
C08: Calcium channel blockers	rs6078002	A	C	0.29	0.07	0.009	1.2e-16	0.000295902	60.4932
C08: Calcium channel blockers	rs7174222	T	C	0.47	0.07	0.008	5.5e-16	0.000374472	76.5618
C08: Calcium channel blockers	rs3753584	C	T	0.16	-0.09	0.011	7.1e-16	0.000327434	66.9415
C08: Calcium channel blockers	rs167479	T	G	0.47	-0.06	0.008	1.3e-15	0.00027515	56.2494
C08: Calcium channel blockers	rs620124	G	C	0.33	-0.07	0.009	1.8e-14	0.000295902	60.4932
C08: Calcium channel blockers	rs191572726	C	T	0.01	0.28	0.037	2.6e-14	0.000280128	57.2675
C08: Calcium channel blockers	rs7733331	T	C	0.4	-0.06	0.008	1.4e-13	0.00027515	56.2494
C08: Calcium channel blockers	rs9841978	A	G	0.32	0.06	0.009	2.2e-13	0.000217415	44.444
C08: Calcium channel blockers	rs4305	A	G	0.44	0.06	0.008	3.1e-13	0.00027515	56.2494
C08: Calcium channel blockers	rs7701003	G	A	0.37	-0.06	0.008	5.4e-13	0.00027515	56.2494
C08: Calcium channel blockers	rs9855086	T	A	0.46	-0.06	0.008	6.2e-13	0.00027515	56.2494
C08: Calcium channel blockers	rs494356	T	C	0.13	0.08	0.012	1.4e-12	0.000217415	44.444
C08: Calcium channel blockers	rs12705389	T	C	0.24	0.07	0.009	1.8e-12	0.000295902	60.4932
C08: Calcium channel blockers	rs3184504	T	C	0.48	0.06	0.008	2.1e-12	0.00027515	56.2494
C08: Calcium channel blockers	rs2168518	G	A	0.32	0.06	0.009	3.1e-12	0.000217415	44.444
C08: Calcium channel blockers	rs7685862	C	A	0.2	0.07	0.01	5.6e-12	0.000239694	48.9995
C08: Calcium channel blockers	rs11105352	A	G	0.17	-0.07	0.011	6e-12	0.000198103	40.4955
C08: Calcium channel blockers	rs259983	C	A	0.13	0.08	0.012	7.6e-12	0.000217415	44.444
C08: Calcium channel blockers	rs6595839	T	C	0.31	0.06	0.009	9.9e-12	0.000217415	44.444
C08: Calcium channel blockers	rs2943634_A_C	A	C	0.33	-0.06	0.009	1.1e-11	0.000217415	44.444
C08: Calcium channel blockers	rs62033406	G	A	0.41	0.06	0.008	1.3e-11	0.00027515	56.2494
C08: Calcium channel blockers	rs4813867	C	T	0.34	-0.06	0.009	1.7e-11	0.000217415	44.444
C08: Calcium channel blockers	rs12258967	G	C	0.3	-0.06	0.009	2.9e-11	0.000217415	44.444
C08: Calcium channel blockers	rs4804517	G	A	0.33	-0.06	0.009	4.1e-11	0.000217415	44.444
C08: Calcium channel blockers	rs317685	G	A	0.28	0.06	0.009	1.3e-10	0.000217415	44.444
C08: Calcium channel blockers	rs1422278	T	G	0.13	0.08	0.012	1.4e-10	0.000217415	44.444
C08: Calcium channel blockers	rs57866767	C	T	0.43	-0.05	0.008	1.5e-10	0.000191092	39.0621
C08: Calcium channel blockers	rs72689147	T	G	0.18	-0.07	0.01	1.9e-10	0.000239694	48.9995
C08: Calcium channel blockers	rs553108	A	G	0.42	-0.05	0.008	2.3e-10	0.000191092	39.0621
C08: Calcium channel blockers	rs6271	T	C	0.07	-0.1	0.015	3.2e-10	0.000217415	44.444
C08: Calcium channel blockers	rs9369409	C	G	0.4	0.05	0.008	3.3e-10	0.000191092	39.0621
C08: Calcium channel blockers	rs162185	C	T	0.41	-0.05	0.008	3.8e-10	0.000191092	39.0621
C08: Calcium channel blockers	rs2377585	G	T	0.27	-0.06	0.009	4e-10	0.000217415	44.444
C08: Calcium channel blockers	rs7412	T	C	0.08	-0.09	0.015	4.1e-10	0.000176113	35.9996
C08: Calcium channel blockers	rs891556	G	C	0.4	0.05	0.008	4.8e-10	0.000191092	39.0621
C08: Calcium channel blockers	rs33966350	A	G	0.01	0.22	0.036	5.3e-10	0.000182695	37.3453
C08: Calcium channel blockers	rs998584	A	C	0.48	0.05	0.008	5.3e-10	0.000191092	39.0621
C08: Calcium channel blockers	rs10896795	G	A	0.24	-0.06	0.009	5.5e-10	0.000217415	44.444
C08: Calcium channel blockers	rs3740393	C	G	0.14	-0.07	0.012	6e-10	0.000166467	34.0274
C08: Calcium channel blockers	rs60370741	C	T	0.46	-0.05	0.008	6.7e-10	0.000191092	39.0621
C08: Calcium channel blockers	rs6031431	G	A	0.46	0.05	0.008	7.9e-10	0.000191092	39.0621
C08: Calcium channel blockers	rs1439211	A	C	0.27	-0.06	0.009	9.1e-10	0.000217415	44.444
C08: Calcium channel blockers	rs72915163	T	C	0.25	0.06	0.009	9.8e-10	0.000217415	44.444
C08: Calcium channel blockers	rs7203816	A	G	0.31	-0.05	0.009	1.4e-09	0.000150992	30.8639
C08: Calcium channel blockers	rs2341599	G	A	0.34	0.05	0.008	2.2e-09	0.000191092	39.0621
C08: Calcium channel blockers	rs11653468	A	G	0.24	-0.06	0.009	3e-09	0.000217415	44.444
C08: Calcium channel blockers	rs27041	C	T	0.15	-0.07	0.011	3e-09	0.000198103	40.4955
C08: Calcium channel blockers	rs17608766	C	T	0.15	0.07	0.011	3.6e-09	0.000198103	40.4955
C08: Calcium channel blockers	rs7463212	T	A	0.46	0.05	0.008	4e-09	0.000191092	39.0621
C08: Calcium channel blockers	rs12938899	T	C	0.2	-0.06	0.01	4.6e-09	0.000176113	35.9996
C08: Calcium channel blockers	rs11556924	T	C	0.39	-0.05	0.008	4.7e-09	0.000191092	39.0621
C08: Calcium channel blockers	rs35593046	T	G	0.26	-0.05	0.009	5e-09	0.000150992	30.8639
C08: Calcium channel blockers	rs61772626	G	A	0.12	0.07	0.012	6.2e-09	0.000166467	34.0274
C08: Calcium channel blockers	rs804263	T	C	0.42	0.05	0.008	6.3e-09	0.000191092	39.0621
C08: Calcium channel blockers	rs62434123	T	C	0.07	-0.09	0.016	6.5e-09	0.00015479	31.6403
C08: Calcium channel blockers	rs972283	A	G	0.49	-0.05	0.008	7e-09	0.000191092	39.0621
C08: Calcium channel blockers	rs57748895	T	A	0.02	0.18	0.03	9e-09	0.000176113	35.9996
C08: Calcium channel blockers	rs6021247	G	A	0.47	-0.05	0.008	9.7e-09	0.000191092	39.0621
C08: Calcium channel blockers	rs13387221	A	G	0.17	-0.06	0.011	9.8e-09	0.000145553	29.7518
C08: Calcium channel blockers	rs8009025	C	T	0.21	0.06	0.01	1e-08	0.000176113	35.9996
C08: Calcium channel blockers	rs3110291	C	A	0.2	-0.06	0.01	1.1e-08	0.000176113	35.9996
C08: Calcium channel blockers	rs893311	T	G	0.21	0.06	0.01	1.1e-08	0.000176113	35.9996
C08: Calcium channel blockers	rs907183	C	G	0.46	0.05	0.008	1.1e-08	0.000191092	39.0621
C08: Calcium channel blockers	rs10835916	C	A	0.41	0.05	0.008	1.2e-08	0.000191092	39.0621
C08: Calcium channel blockers	rs10061288	A	G	0.49	0.05	0.008	1.3e-08	0.000191092	39.0621
C08: Calcium channel blockers	rs1250505	T	G	0.42	-0.05	0.008	1.3e-08	0.000191092	39.0621
C08: Calcium channel blockers	rs13230181	A	G	0.24	0.05	0.009	1.3e-08	0.000150992	30.8639
C08: Calcium channel blockers	rs2276838	C	T	0.46	-0.05	0.008	1.3e-08	0.000191092	39.0621
C08: Calcium channel blockers	rs6062536	A	G	0.23	-0.05	0.009	1.3e-08	0.000150992	30.8639
C08: Calcium channel blockers	rs6771917	T	C	0.24	-0.05	0.009	1.3e-08	0.000150992	30.8639
C08: Calcium channel blockers	rs10254101	T	C	0.29	0.05	0.009	2e-08	0.000150992	30.8639
C08: Calcium channel blockers	rs76038906	T	G	0.03	0.12	0.022	2.2e-08	0.000145553	29.7518
C08: Calcium channel blockers	rs56388530	C	T	0.24	-0.05	0.009	2.3e-08	0.000150992	30.8639
C08: Calcium channel blockers	rs12274440	A	G	0.11	0.07	0.013	2.7e-08	0.000141845	28.9938
C08: Calcium channel blockers	rs72681869	C	G	0.01	-0.21	0.038	2.9e-08	0.000149407	30.5399
C08: Calcium channel blockers	rs73207888	T	C	0.03	0.12	0.022	3e-08	0.000145553	29.7518
C08: Calcium channel blockers	rs4547172	A	G	0.28	0.05	0.009	3.3e-08	0.000150992	30.8639
C08: Calcium channel blockers	rs11726072	A	G	0.12	-0.07	0.012	3.4e-08	0.000166467	34.0274
C08: Calcium channel blockers	rs10015412	A	C	0.31	0.05	0.009	3.5e-08	0.000150992	30.8639
C08: Calcium channel blockers	rs59180873	G	A	0.08	-0.08	0.015	3.6e-08	0.000139156	28.4442
C08: Calcium channel blockers	rs2962383	T	C	0.3	0.05	0.009	3.8e-08	0.000150992	30.8639
C08: Calcium channel blockers	rs13329952	C	T	0.19	-0.06	0.01	3.9e-08	0.000176113	35.9996
C08: Calcium channel blockers	rs2977324	T	G	0.3	-0.05	0.009	3.9e-08	0.000150992	30.8639
C08: Calcium channel blockers	rs3819199	C	T	0.43	0.04	0.008	4.5e-08	0.000122307	24.9998
C08: Calcium channel blockers	rs143524414	A	G	0.07	-0.09	0.016	4.6e-08	0.00015479	31.6403
C08: Calcium channel blockers	rs7308105	C	T	0.37	-0.05	0.008	4.7e-08	0.000191092	39.0621
C08: Calcium channel blockers	rs71313931	G	C	0.28	0.05	0.009	4.9e-08	0.000150992	30.8639
C09: Agents acting on the renin-angiotensin system	rs13125101	A	G	0.29	0.12	0.007	3.8e-70	0.00123569	293.875
C09: Agents acting on the renin-angiotensin system	rs3918226	T	C	0.08	0.15	0.011	2e-37	0.000782238	185.949
C09: Agents acting on the renin-angiotensin system	rs604723	T	C	0.27	-0.09	0.007	1.7e-36	0.000695454	165.305
C09: Agents acting on the renin-angiotensin system	rs1894400	T	C	0.33	0.08	0.006	8.4e-33	0.000747884	177.776
C09: Agents acting on the renin-angiotensin system	rs57541197	A	G	0.14	-0.1	0.009	2.2e-29	0.000519482	123.456
C09: Agents acting on the renin-angiotensin system	rs6026739	T	A	0.12	0.1	0.009	4.4e-28	0.000519482	123.456
C09: Agents acting on the renin-angiotensin system	rs7938342	T	A	0.42	-0.07	0.006	4.5e-28	0.000572699	136.11
C09: Agents acting on the renin-angiotensin system	rs7310615	C	G	0.48	0.07	0.006	2.7e-27	0.000572699	136.11
C09: Agents acting on the renin-angiotensin system	rs35441	T	C	0.38	-0.07	0.006	1.1e-26	0.000572699	136.11
C09: Agents acting on the renin-angiotensin system	rs1731243	C	T	0.39	0.06	0.006	8.1e-26	0.000420822	99.9992
C09: Agents acting on the renin-angiotensin system	rs11752759	C	A	0.44	0.06	0.006	9.7e-26	0.000420822	99.9992
C09: Agents acting on the renin-angiotensin system	rs167479	T	G	0.47	-0.06	0.006	1.2e-24	0.000420822	99.9992
C09: Agents acting on the renin-angiotensin system	rs880315	C	T	0.34	0.06	0.006	7.4e-24	0.000420822	99.9992
C09: Agents acting on the renin-angiotensin system	rs56153133	G	A	0.16	-0.08	0.008	9.1e-24	0.000420822	99.9992
C09: Agents acting on the renin-angiotensin system	rs12978472	G	C	0.13	-0.09	0.009	1e-22	0.000420822	99.9992
C09: Agents acting on the renin-angiotensin system	rs55872725	T	C	0.4	0.06	0.006	8.4e-22	0.000420822	99.9992
C09: Agents acting on the renin-angiotensin system	rs13154066	T	C	0.4	-0.06	0.006	1.1e-21	0.000420822	99.9992
C09: Agents acting on the renin-angiotensin system	rs11072508	C	T	0.33	0.06	0.006	9e-21	0.000420822	99.9992
C09: Agents acting on the renin-angiotensin system	rs7412	T	C	0.08	-0.1	0.011	9e-21	0.000347812	82.6439
C09: Agents acting on the renin-angiotensin system	rs6039216	C	T	0.36	-0.06	0.006	4.3e-20	0.000420822	99.9992
C09: Agents acting on the renin-angiotensin system	rs4277405	C	T	0.38	0.06	0.006	6.8e-20	0.000420822	99.9992
C09: Agents acting on the renin-angiotensin system	rs3790604	A	C	0.07	0.1	0.012	5.9e-19	0.000292275	69.4439
C09: Agents acting on the renin-angiotensin system	rs2643826	T	C	0.45	0.05	0.006	6.5e-19	0.000292275	69.4439
C09: Agents acting on the renin-angiotensin system	rs7701003	G	A	0.37	-0.06	0.006	1e-18	0.000420822	99.9992
C09: Agents acting on the renin-angiotensin system	rs3735533	T	C	0.07	-0.1	0.012	1.2e-17	0.000292275	69.4439
C09: Agents acting on the renin-angiotensin system	rs10217586	A	T	0.47	-0.05	0.006	1.3e-17	0.000292275	69.4439
C09: Agents acting on the renin-angiotensin system	rs8118848	A	G	0.24	-0.06	0.007	4.4e-17	0.00030921	73.4688
C09: Agents acting on the renin-angiotensin system	rs146754848	G	T	0.02	0.19	0.023	5.2e-17	0.000287216	68.2414
C09: Agents acting on the renin-angiotensin system	rs77924615	A	G	0.19	-0.06	0.008	6.6e-17	0.000236756	56.2495
C09: Agents acting on the renin-angiotensin system	rs415895	C	G	0.35	-0.05	0.006	1.4e-16	0.000292275	69.4439
C09: Agents acting on the renin-angiotensin system	rs79668541	T	C	0.08	-0.09	0.011	2.3e-16	0.000281747	66.9416
C09: Agents acting on the renin-angiotensin system	rs1887320	A	G	0.48	0.05	0.006	3.8e-16	0.000292275	69.4439
C09: Agents acting on the renin-angiotensin system	rs74157123	T	C	0.01	0.24	0.03	4.2e-16	0.000269367	63.9995
C09: Agents acting on the renin-angiotensin system	rs34748838	T	C	0.49	-0.05	0.006	1.8e-15	0.000292275	69.4439
C09: Agents acting on the renin-angiotensin system	rs164749	G	T	0.43	-0.05	0.006	2e-15	0.000292275	69.4439
C09: Agents acting on the renin-angiotensin system	rs28451436	A	G	0.1	0.08	0.01	3.7e-15	0.000269367	63.9995
C09: Agents acting on the renin-angiotensin system	rs7121869	A	G	0.21	0.06	0.007	3.8e-15	0.00030921	73.4688
C09: Agents acting on the renin-angiotensin system	rs1799945	G	C	0.15	0.07	0.008	4.6e-15	0.000322224	76.5619
C09: Agents acting on the renin-angiotensin system	rs7070847	A	G	0.28	-0.05	0.007	5e-15	0.00021475	51.02
C09: Agents acting on the renin-angiotensin system	rs17637472	A	G	0.4	0.05	0.006	7.3e-15	0.000292275	69.4439
C09: Agents acting on the renin-angiotensin system	rs55730499	T	C	0.08	0.09	0.011	7.3e-15	0.000281747	66.9416
C09: Agents acting on the renin-angiotensin system	rs11066309	A	G	0.41	0.05	0.006	9e-15	0.000292275	69.4439
C09: Agents acting on the renin-angiotensin system	rs57139556	G	A	0.07	-0.09	0.012	1.5e-14	0.000236756	56.2495
C09: Agents acting on the renin-angiotensin system	rs72681869	C	G	0.01	-0.22	0.029	1.7e-14	0.000242229	57.5501
C09: Agents acting on the renin-angiotensin system	rs7299436	G	T	0.16	-0.06	0.008	5.3e-14	0.000236756	56.2495
C09: Agents acting on the renin-angiotensin system	rs2306363	T	G	0.21	-0.06	0.007	9.8e-14	0.00030921	73.4688
C09: Agents acting on the renin-angiotensin system	rs56329057	T	C	0.18	-0.06	0.008	1.6e-13	0.000236756	56.2495
C09: Agents acting on the renin-angiotensin system	rs1801253	G	C	0.26	-0.05	0.007	1.8e-13	0.00021475	51.02
C09: Agents acting on the renin-angiotensin system	rs11874	A	G	0.14	0.06	0.009	1.9e-13	0.000187076	44.4441
C09: Agents acting on the renin-angiotensin system	rs6800730	A	G	0.33	-0.05	0.006	2.6e-13	0.000292275	69.4439
C09: Agents acting on the renin-angiotensin system	rs11743404	C	T	0.36	-0.05	0.006	2.7e-13	0.000292275	69.4439
C09: Agents acting on the renin-angiotensin system	rs4970834	T	C	0.19	-0.06	0.008	4.6e-13	0.000236756	56.2495
C09: Agents acting on the renin-angiotensin system	rs2856653	T	C	0.36	0.05	0.006	5.1e-13	0.000292275	69.4439
C09: Agents acting on the renin-angiotensin system	rs7246865	A	G	0.26	0.05	0.007	6.7e-13	0.00021475	51.02
C09: Agents acting on the renin-angiotensin system	rs55683214	T	G	0.25	-0.05	0.007	7.6e-13	0.00021475	51.02
C09: Agents acting on the renin-angiotensin system	rs7460226	G	A	0.41	0.04	0.006	7.6e-13	0.000187076	44.4441
C09: Agents acting on the renin-angiotensin system	rs2901761	A	G	0.42	0.04	0.006	8.3e-13	0.000187076	44.4441
C09: Agents acting on the renin-angiotensin system	rs332040	A	G	0.46	0.04	0.006	1.8e-12	0.000187076	44.4441
C09: Agents acting on the renin-angiotensin system	rs11229555	T	G	0.24	-0.05	0.007	1.9e-12	0.00021475	51.02
C09: Agents acting on the renin-angiotensin system	rs4459340	G	A	0.28	0.05	0.007	1.9e-12	0.00021475	51.02
C09: Agents acting on the renin-angiotensin system	rs964184	G	C	0.13	0.06	0.009	2.1e-12	0.000187076	44.4441
C09: Agents acting on the renin-angiotensin system	rs13118687	A	G	0.47	-0.04	0.006	2.3e-12	0.000187076	44.4441
C09: Agents acting on the renin-angiotensin system	rs72915163	T	C	0.26	0.05	0.007	2.8e-12	0.00021475	51.02
C09: Agents acting on the renin-angiotensin system	rs61772578	G	A	0.11	0.07	0.01	3e-12	0.000206247	48.9996
C09: Agents acting on the renin-angiotensin system	rs10213458	A	G	0.32	0.04	0.006	3.1e-12	0.000187076	44.4441
C09: Agents acting on the renin-angiotensin system	rs2236295	T	G	0.4	-0.04	0.006	3.6e-12	0.000187076	44.4441
C09: Agents acting on the renin-angiotensin system	rs13112725	G	C	0.24	-0.05	0.007	4.5e-12	0.00021475	51.02
C09: Agents acting on the renin-angiotensin system	rs9506725	C	T	0.37	-0.04	0.006	4.6e-12	0.000187076	44.4441
C09: Agents acting on the renin-angiotensin system	rs11653468	A	G	0.23	-0.05	0.007	5.4e-12	0.00021475	51.02
C09: Agents acting on the renin-angiotensin system	rs458356	A	G	0.24	-0.05	0.007	7e-12	0.00021475	51.02
C09: Agents acting on the renin-angiotensin system	rs478863	G	A	0.27	0.05	0.007	8.1e-12	0.00021475	51.02
C09: Agents acting on the renin-angiotensin system	rs2493298	A	C	0.14	0.06	0.009	1.6e-11	0.000187076	44.4441
C09: Agents acting on the renin-angiotensin system	rs67529638	G	C	0.35	-0.04	0.006	1.6e-11	0.000187076	44.4441
C09: Agents acting on the renin-angiotensin system	rs300934	T	G	0.31	0.04	0.007	1.9e-11	0.00013745	32.6528
C09: Agents acting on the renin-angiotensin system	rs12413195	C	T	0.24	0.05	0.007	2.2e-11	0.00021475	51.02
C09: Agents acting on the renin-angiotensin system	rs35301188	A	G	0.17	0.05	0.008	3.3e-11	0.000164426	39.0622
C09: Agents acting on the renin-angiotensin system	rs73075659	G	A	0.34	-0.04	0.006	3.3e-11	0.000187076	44.4441
C09: Agents acting on the renin-angiotensin system	rs10254101	T	C	0.29	0.04	0.007	3.4e-11	0.00013745	32.6528
C09: Agents acting on the renin-angiotensin system	rs11250157	G	A	0.5	-0.04	0.006	3.5e-11	0.000187076	44.4441
C09: Agents acting on the renin-angiotensin system	rs193084249	G	A	0.02	0.14	0.02	3.5e-11	0.000206247	48.9996
C09: Agents acting on the renin-angiotensin system	rs6122248	C	T	0.35	0.04	0.006	3.5e-11	0.000187076	44.4441
C09: Agents acting on the renin-angiotensin system	rs7803355	T	C	0.11	0.06	0.009	3.5e-11	0.000187076	44.4441
C09: Agents acting on the renin-angiotensin system	rs35593046	T	G	0.26	-0.05	0.007	3.9e-11	0.00021475	51.02
C09: Agents acting on the renin-angiotensin system	rs7952935	G	C	0.27	-0.04	0.007	4e-11	0.00013745	32.6528
C09: Agents acting on the renin-angiotensin system	rs12731208	G	T	0.35	0.04	0.006	4.5e-11	0.000187076	44.4441
C09: Agents acting on the renin-angiotensin system	rs2656918	T	C	0.3	0.04	0.007	4.5e-11	0.00013745	32.6528
C09: Agents acting on the renin-angiotensin system	rs111820018	A	G	0.1	0.07	0.01	4.8e-11	0.000206247	48.9996
C09: Agents acting on the renin-angiotensin system	rs2984644	A	G	0.27	0.04	0.007	5.4e-11	0.00013745	32.6528
C09: Agents acting on the renin-angiotensin system	rs4691666	C	T	0.47	0.04	0.006	6.4e-11	0.000187076	44.4441
C09: Agents acting on the renin-angiotensin system	rs12453576	T	C	0.18	0.05	0.008	6.6e-11	0.000164426	39.0622
C09: Agents acting on the renin-angiotensin system	rs2105092	A	G	0.29	-0.04	0.007	8.9e-11	0.00013745	32.6528
C09: Agents acting on the renin-angiotensin system	rs268263	T	A	0.24	-0.05	0.007	1e-10	0.00021475	51.02
C09: Agents acting on the renin-angiotensin system	rs1006096	T	C	0.43	-0.04	0.006	1.1e-10	0.000187076	44.4441
C09: Agents acting on the renin-angiotensin system	rs6766859	C	T	0.37	0.04	0.006	1.1e-10	0.000187076	44.4441
C09: Agents acting on the renin-angiotensin system	rs6445597	A	G	0.32	0.04	0.007	1.2e-10	0.00013745	32.6528
C09: Agents acting on the renin-angiotensin system	rs1757463	G	A	0.28	0.04	0.007	2.1e-10	0.00013745	32.6528
C09: Agents acting on the renin-angiotensin system	rs11212104	G	A	0.44	-0.04	0.006	2.2e-10	0.000187076	44.4441
C09: Agents acting on the renin-angiotensin system	rs2760061	A	T	0.48	0.04	0.006	2.9e-10	0.000187076	44.4441
C09: Agents acting on the renin-angiotensin system	rs7716114	G	A	0.29	-0.04	0.007	3e-10	0.00013745	32.6528
C09: Agents acting on the renin-angiotensin system	rs1290786	T	C	0.43	0.04	0.006	3.2e-10	0.000187076	44.4441
C09: Agents acting on the renin-angiotensin system	rs28667801	T	A	0.41	0.04	0.006	3.5e-10	0.000187076	44.4441
C09: Agents acting on the renin-angiotensin system	rs1722883	C	T	0.47	-0.04	0.006	3.9e-10	0.000187076	44.4441
C09: Agents acting on the renin-angiotensin system	rs13107325	T	C	0.07	-0.07	0.011	4.3e-10	0.000170458	40.4955
C09: Agents acting on the renin-angiotensin system	rs10817003	A	G	0.04	0.1	0.016	4.7e-10	0.000164426	39.0622
C09: Agents acting on the renin-angiotensin system	rs13230181	A	G	0.24	0.04	0.007	4.9e-10	0.00013745	32.6528
C09: Agents acting on the renin-angiotensin system	rs6031431	G	A	0.46	0.04	0.006	5e-10	0.000187076	44.4441
C09: Agents acting on the renin-angiotensin system	rs62059712	C	T	0.08	-0.07	0.011	5.3e-10	0.000170458	40.4955
C09: Agents acting on the renin-angiotensin system	rs28520411	A	G	0.46	-0.04	0.006	5.5e-10	0.000187076	44.4441
C09: Agents acting on the renin-angiotensin system	rs3802932	A	G	0.06	0.08	0.013	5.7e-10	0.000159406	37.8695
C09: Agents acting on the renin-angiotensin system	rs2655438	C	G	0.3	-0.04	0.007	5.9e-10	0.00013745	32.6528
C09: Agents acting on the renin-angiotensin system	rs28081	A	G	0.15	-0.05	0.008	6.2e-10	0.000164426	39.0622
C09: Agents acting on the renin-angiotensin system	rs73563812	T	G	0.24	-0.04	0.007	6.5e-10	0.00013745	32.6528
C09: Agents acting on the renin-angiotensin system	rs76217384	G	A	0.23	0.04	0.007	6.7e-10	0.00013745	32.6528
C09: Agents acting on the renin-angiotensin system	rs3803266	G	C	0.23	0.04	0.007	7.2e-10	0.00013745	32.6528
C09: Agents acting on the renin-angiotensin system	rs4804517	G	A	0.33	-0.04	0.006	7.9e-10	0.000187076	44.4441
C09: Agents acting on the renin-angiotensin system	rs751984	C	T	0.11	-0.06	0.01	8.1e-10	0.000151537	35.9997
C09: Agents acting on the renin-angiotensin system	rs2943660	T	G	0.36	-0.04	0.006	8.8e-10	0.000187076	44.4441
C09: Agents acting on the renin-angiotensin system	rs2478543	C	T	0.4	0.04	0.006	8.9e-10	0.000187076	44.4441
C09: Agents acting on the renin-angiotensin system	rs7174222	T	C	0.47	0.04	0.006	9.7e-10	0.000187076	44.4441
C09: Agents acting on the renin-angiotensin system	rs13205180	T	C	0.49	0.04	0.006	1.1e-09	0.000187076	44.4441
C09: Agents acting on the renin-angiotensin system	rs1422278	T	G	0.13	0.05	0.009	1.2e-09	0.000129921	30.8639
C09: Agents acting on the renin-angiotensin system	rs7368883	A	G	0.36	0.04	0.006	1.4e-09	0.000187076	44.4441
C09: Agents acting on the renin-angiotensin system	rs6076983	C	T	0.4	-0.04	0.006	1.6e-09	0.000187076	44.4441
C09: Agents acting on the renin-angiotensin system	rs11079428	T	A	0.22	-0.04	0.007	1.8e-09	0.00013745	32.6528
C09: Agents acting on the renin-angiotensin system	rs10876531	C	A	0.29	-0.04	0.007	2e-09	0.00013745	32.6528
C09: Agents acting on the renin-angiotensin system	rs77463690	G	A	0.07	-0.07	0.012	2e-09	0.000143236	34.0275
C09: Agents acting on the renin-angiotensin system	rs10839204	T	C	0.14	-0.05	0.009	2.1e-09	0.000129921	30.8639
C09: Agents acting on the renin-angiotensin system	rs9394951	C	T	0.43	0.04	0.006	2.1e-09	0.000187076	44.4441
C09: Agents acting on the renin-angiotensin system	rs3814424	T	C	0.16	0.05	0.008	2.2e-09	0.000164426	39.0622
C09: Agents acting on the renin-angiotensin system	rs762395	A	G	0.34	-0.04	0.006	2.2e-09	0.000187076	44.4441
C09: Agents acting on the renin-angiotensin system	rs9897348	C	A	0.4	-0.04	0.006	2.2e-09	0.000187076	44.4441
C09: Agents acting on the renin-angiotensin system	rs11556924	T	C	0.39	-0.04	0.006	3.4e-09	0.000187076	44.4441
C09: Agents acting on the renin-angiotensin system	rs139051778	G	A	0.01	0.16	0.028	3.6e-09	0.00013745	32.6528
C09: Agents acting on the renin-angiotensin system	rs6068117	G	A	0.29	0.04	0.007	3.8e-09	0.00013745	32.6528
C09: Agents acting on the renin-angiotensin system	rs140570886	C	T	0.01	0.15	0.025	4e-09	0.000151537	35.9997
C09: Agents acting on the renin-angiotensin system	rs9683944	G	A	0.2	0.04	0.007	4.1e-09	0.00013745	32.6528
C09: Agents acting on the renin-angiotensin system	rs1861410	C	T	0.44	0.04	0.006	4.5e-09	0.000187076	44.4441
C09: Agents acting on the renin-angiotensin system	rs1000010	G	A	0.35	-0.04	0.006	5.5e-09	0.000187076	44.4441
C09: Agents acting on the renin-angiotensin system	rs115262049	T	A	0.09	-0.06	0.011	6.5e-09	0.00012524	29.7518
C09: Agents acting on the renin-angiotensin system	rs13130741	T	C	0.49	-0.03	0.006	6.9e-09	0.000105239	24.9998
C09: Agents acting on the renin-angiotensin system	rs36071027	T	C	0.36	-0.04	0.006	7.1e-09	0.000187076	44.4441
C09: Agents acting on the renin-angiotensin system	rs9844972	C	G	0.07	0.07	0.012	8e-09	0.000143236	34.0275
C09: Agents acting on the renin-angiotensin system	rs6445821	A	C	0.32	-0.04	0.006	8.6e-09	0.000187076	44.4441
C09: Agents acting on the renin-angiotensin system	rs9939774	T	C	0.41	0.04	0.006	8.8e-09	0.000187076	44.4441
C09: Agents acting on the renin-angiotensin system	rs56175671	C	A	0.09	0.06	0.011	9.1e-09	0.00012524	29.7518
C09: Agents acting on the renin-angiotensin system	rs62039768	A	C	0.1	0.06	0.01	9.5e-09	0.000151537	35.9997
C09: Agents acting on the renin-angiotensin system	rs7962222	C	T	0.35	-0.04	0.006	9.7e-09	0.000187076	44.4441
C09: Agents acting on the renin-angiotensin system	rs3857599	A	C	0.16	0.05	0.008	9.8e-09	0.000164426	39.0622
C09: Agents acting on the renin-angiotensin system	rs2229742	C	G	0.1	0.06	0.01	1e-08	0.000151537	35.9997
C09: Agents acting on the renin-angiotensin system	rs12549801	A	G	0.23	-0.04	0.007	1.2e-08	0.00013745	32.6528
C09: Agents acting on the renin-angiotensin system	rs62328145	A	G	0.05	0.08	0.014	1.2e-08	0.00013745	32.6528
C09: Agents acting on the renin-angiotensin system	rs74439044	C	T	0.1	0.06	0.01	1.2e-08	0.000151537	35.9997
C09: Agents acting on the renin-angiotensin system	rs76346476	A	G	0.04	0.09	0.016	1.2e-08	0.000133189	31.6404
C09: Agents acting on the renin-angiotensin system	rs1557848	G	A	0.14	0.05	0.009	1.3e-08	0.000129921	30.8639
C09: Agents acting on the renin-angiotensin system	rs516246	C	T	0.49	-0.03	0.006	1.3e-08	0.000105239	24.9998
C09: Agents acting on the renin-angiotensin system	rs1486195	G	A	0.39	0.04	0.006	1.4e-08	0.000187076	44.4441
C09: Agents acting on the renin-angiotensin system	rs9472136	T	C	0.4	-0.04	0.006	1.4e-08	0.000187076	44.4441
C09: Agents acting on the renin-angiotensin system	rs4888411	T	A	0.4	-0.03	0.006	1.5e-08	0.000105239	24.9998
C09: Agents acting on the renin-angiotensin system	rs10218741	G	A	0.41	-0.03	0.006	1.6e-08	0.000105239	24.9998
C09: Agents acting on the renin-angiotensin system	rs1694068	T	A	0.38	-0.04	0.006	1.6e-08	0.000187076	44.4441
C09: Agents acting on the renin-angiotensin system	rs78745308	G	C	0.04	0.08	0.015	1.6e-08	0.000119737	28.4442
C09: Agents acting on the renin-angiotensin system	rs2107595	A	G	0.15	0.05	0.008	1.7e-08	0.000164426	39.0622
C09: Agents acting on the renin-angiotensin system	rs7483826	G	A	0.49	0.03	0.006	1.7e-08	0.000105239	24.9998
C09: Agents acting on the renin-angiotensin system	rs10931284	C	T	0.36	-0.04	0.006	1.8e-08	0.000187076	44.4441
C09: Agents acting on the renin-angiotensin system	rs12262629	A	G	0.34	-0.04	0.006	1.9e-08	0.000187076	44.4441
C09: Agents acting on the renin-angiotensin system	rs986721	A	T	0.27	-0.04	0.007	1.9e-08	0.00013745	32.6528
C09: Agents acting on the renin-angiotensin system	rs13280592	C	G	0.27	-0.04	0.007	2.1e-08	0.00013745	32.6528
C09: Agents acting on the renin-angiotensin system	rs989501	G	A	0.35	-0.04	0.006	2.2e-08	0.000187076	44.4441
C09: Agents acting on the renin-angiotensin system	rs142158911	A	G	0.11	-0.05	0.01	2.3e-08	0.000105239	24.9998
C09: Agents acting on the renin-angiotensin system	rs7113478	A	G	0.37	0.04	0.006	2.5e-08	0.000187076	44.4441
C09: Agents acting on the renin-angiotensin system	rs3819536	G	A	0.3	-0.04	0.007	2.8e-08	0.00013745	32.6528
C09: Agents acting on the renin-angiotensin system	rs73033340	G	A	0.03	-0.1	0.017	2.8e-08	0.000145653	34.6018
C09: Agents acting on the renin-angiotensin system	rs10155132	A	G	0.39	-0.03	0.006	2.9e-08	0.000105239	24.9998
C09: Agents acting on the renin-angiotensin system	rs28637873	T	C	0.08	-0.06	0.011	3.1e-08	0.00012524	29.7518
C09: Agents acting on the renin-angiotensin system	rs2247355	T	C	0.18	-0.04	0.008	3.5e-08	0.000105239	24.9998
C09: Agents acting on the renin-angiotensin system	rs6091153	C	T	0.23	0.04	0.007	3.8e-08	0.00013745	32.6528
C09: Agents acting on the renin-angiotensin system	rs2680707	T	C	0.21	0.04	0.007	4e-08	0.00013745	32.6528
C09: Agents acting on the renin-angiotensin system	rs563132	T	A	0.39	-0.03	0.006	4e-08	0.000105239	24.9998
C09: Agents acting on the renin-angiotensin system	rs75511781	G	A	0.04	0.08	0.015	4e-08	0.000119737	28.4442
C09: Agents acting on the renin-angiotensin system	rs7149242	T	G	0.28	-0.04	0.007	4.1e-08	0.00013745	32.6528
C09: Agents acting on the renin-angiotensin system	rs6021247	G	A	0.47	-0.03	0.006	4.4e-08	0.000105239	24.9998
C09: Agents acting on the renin-angiotensin system	rs2252867	C	T	0.36	-0.03	0.006	4.9e-08	0.000105239	24.9998
C09: Agents acting on the renin-angiotensin system	rs7104561	C	T	0.1	0.05	0.01	4.9e-08	0.000105239	24.9998
C09: Agents acting on the renin-angiotensin system	rs645040	G	T	0.23	-0.04	0.007	5e-08	0.00013745	32.6528
C10AA: HMG CoA reductase inhibitors	rs7412	T	C	0.08	-0.31	0.01	4.1e-197	0.00329848	960.993
C10AA: HMG CoA reductase inhibitors	rs12740374	T	G	0.22	-0.16	0.007	2.3e-119	0.00179593	522.445
C10AA: HMG CoA reductase inhibitors	rs6511720	T	G	0.12	-0.2	0.009	8.3e-116	0.00169771	493.824
C10AA: HMG CoA reductase inhibitors	rs964184	G	C	0.13	0.16	0.008	3.7e-85	0.00137559	399.997
C10AA: HMG CoA reductase inhibitors	rs1367117	A	G	0.34	0.11	0.006	8.7e-72	0.00115613	336.109
C10AA: HMG CoA reductase inhibitors	rs74617384	T	A	0.08	0.18	0.01	3.2e-69	0.00111452	323.998
C10AA: HMG CoA reductase inhibitors	rs2954021	A	G	0.5	0.1	0.006	7.7e-67	0.00095567	277.776
C10AA: HMG CoA reductase inhibitors	rs11591147	T	G	0.02	-0.36	0.021	9.4e-64	0.001011	293.876
C10AA: HMG CoA reductase inhibitors	rs4299376	G	T	0.32	0.09	0.006	9.2e-48	0.000774234	224.998
C10AA: HMG CoA reductase inhibitors	rs140570886	C	T	0.02	0.31	0.023	1.3e-41	0.000625204	181.662
C10AA: HMG CoA reductase inhibitors	rs10889338	T	C	0.35	-0.07	0.006	2.9e-37	0.000468507	136.11
C10AA: HMG CoA reductase inhibitors	rs58542926	T	C	0.07	-0.12	0.011	1.7e-31	0.000409661	119.007
C10AA: HMG CoA reductase inhibitors	rs2519093	T	C	0.19	0.08	0.007	6.5e-31	0.000449588	130.611
C10AA: HMG CoA reductase inhibitors	rs116881820	C	T	0.03	0.2	0.018	1.1e-30	0.000424968	123.456
C10AA: HMG CoA reductase inhibitors	rs7903146	T	C	0.29	0.07	0.006	1.6e-30	0.000468507	136.11
C10AA: HMG CoA reductase inhibitors	rs2738447	A	C	0.41	-0.06	0.006	4.8e-28	0.000344252	99.9993
C10AA: HMG CoA reductase inhibitors	rs522761	T	C	0.25	-0.07	0.006	7e-26	0.000468507	136.11
C10AA: HMG CoA reductase inhibitors	rs1260326	T	C	0.4	0.06	0.006	9.7e-26	0.000344252	99.9993
C10AA: HMG CoA reductase inhibitors	rs1537371	A	C	0.5	0.06	0.006	3e-25	0.000344252	99.9993
C10AA: HMG CoA reductase inhibitors	rs12916	C	T	0.4	0.06	0.006	9.7e-25	0.000344252	99.9993
C10AA: HMG CoA reductase inhibitors	rs2207132	A	G	0.03	0.16	0.016	1.2e-24	0.000344252	99.9993
C10AA: HMG CoA reductase inhibitors	rs15285	T	C	0.28	-0.06	0.006	3.1e-21	0.000344252	99.9993
C10AA: HMG CoA reductase inhibitors	rs2287997	A	G	0.19	0.06	0.007	2.8e-19	0.000252943	73.4689
C10AA: HMG CoA reductase inhibitors	rs1495741	G	A	0.22	0.06	0.007	1.1e-17	0.000252943	73.4689
C10AA: HMG CoA reductase inhibitors	rs41289512	G	C	0.04	0.12	0.014	1.3e-17	0.000252943	73.4689
C10AA: HMG CoA reductase inhibitors	rs76895963	G	T	0.01	-0.2	0.024	3.1e-17	0.000239089	69.444
C10AA: HMG CoA reductase inhibitors	rs693668	G	A	0.35	-0.05	0.006	7.3e-17	0.000239089	69.444
C10AA: HMG CoA reductase inhibitors	rs8126001	T	C	0.49	-0.05	0.006	9.5e-17	0.000239089	69.444
C10AA: HMG CoA reductase inhibitors	rs77542162	G	A	0.02	0.15	0.019	5.6e-16	0.000214589	62.3264
C10AA: HMG CoA reductase inhibitors	rs601338	G	A	0.49	-0.04	0.006	1.1e-15	0.00015303	44.4441
C10AA: HMG CoA reductase inhibitors	rs6129760	G	A	0.32	0.05	0.006	1.3e-15	0.000239089	69.444
C10AA: HMG CoA reductase inhibitors	rs1169288	C	A	0.31	0.05	0.006	1.6e-15	0.000239089	69.444
C10AA: HMG CoA reductase inhibitors	rs79598313	T	C	0.02	0.15	0.018	1.6e-15	0.000239089	69.444
C10AA: HMG CoA reductase inhibitors	rs4639414	G	A	0.23	0.05	0.007	3.8e-15	0.000175668	51.0201
C10AA: HMG CoA reductase inhibitors	rs1421085	C	T	0.4	0.04	0.006	4.6e-15	0.00015303	44.4441
C10AA: HMG CoA reductase inhibitors	rs750332	C	T	0.18	-0.06	0.007	3.7e-14	0.000252943	73.4689
C10AA: HMG CoA reductase inhibitors	rs9295123	A	G	0.39	-0.04	0.006	1e-13	0.00015303	44.4441
C10AA: HMG CoA reductase inhibitors	rs10804330	C	T	0.43	-0.04	0.006	3.1e-13	0.00015303	44.4441
C10AA: HMG CoA reductase inhibitors	rs1501908	G	C	0.36	-0.04	0.006	2.4e-12	0.00015303	44.4441
C10AA: HMG CoA reductase inhibitors	rs79701229	A	G	0.01	0.17	0.025	6.2e-12	0.000159212	46.2397
C10AA: HMG CoA reductase inhibitors	rs998584	A	C	0.48	0.04	0.006	6.2e-12	0.00015303	44.4441
C10AA: HMG CoA reductase inhibitors	rs2618567	G	T	0.34	0.04	0.006	1.2e-11	0.00015303	44.4441
C10AA: HMG CoA reductase inhibitors	rs3802932	A	G	0.06	0.08	0.012	1.9e-11	0.00015303	44.4441
C10AA: HMG CoA reductase inhibitors	rs1883025	T	C	0.25	-0.04	0.006	2.7e-11	0.00015303	44.4441
C10AA: HMG CoA reductase inhibitors	rs3918226	T	C	0.08	0.07	0.011	7.3e-11	0.000139436	40.4956
C10AA: HMG CoA reductase inhibitors	rs4518111	A	C	0.43	0.04	0.006	9.1e-11	0.00015303	44.4441
C10AA: HMG CoA reductase inhibitors	rs11787365	C	T	0.4	0.04	0.006	1e-10	0.00015303	44.4441
C10AA: HMG CoA reductase inhibitors	rs972283	A	G	0.49	-0.04	0.006	1.4e-10	0.00015303	44.4441
C10AA: HMG CoA reductase inhibitors	rs645040	G	T	0.23	-0.04	0.007	1.5e-10	0.000112435	32.6528
C10AA: HMG CoA reductase inhibitors	rs112771035	G	C	0.07	0.07	0.011	2.3e-10	0.000139436	40.4956
C10AA: HMG CoA reductase inhibitors	rs77673991	T	C	0.02	-0.14	0.021	2.4e-10	0.00015303	44.4441
C10AA: HMG CoA reductase inhibitors	rs72837687	A	G	0.2	-0.04	0.007	2.5e-10	0.000112435	32.6528
C10AA: HMG CoA reductase inhibitors	rs2737245	T	G	0.28	-0.04	0.006	3.6e-10	0.00015303	44.4441
C10AA: HMG CoA reductase inhibitors	rs2066905	C	G	0.45	-0.04	0.006	4e-10	0.00015303	44.4441
C10AA: HMG CoA reductase inhibitors	rs2068888	A	G	0.45	-0.04	0.006	4.3e-10	0.00015303	44.4441
C10AA: HMG CoA reductase inhibitors	rs268	G	A	0.02	0.13	0.021	5.2e-10	0.000131952	38.3217
C10AA: HMG CoA reductase inhibitors	rs10468017	T	C	0.3	0.04	0.006	8.3e-10	0.00015303	44.4441
C10AA: HMG CoA reductase inhibitors	rs10413278	G	A	0.5	0.03	0.006	1e-09	8.60852e-05	24.9998
C10AA: HMG CoA reductase inhibitors	rs73013176	C	T	0.01	-0.17	0.027	1e-09	0.000136501	39.6431
C10AA: HMG CoA reductase inhibitors	rs3135064	T	C	0.45	-0.03	0.006	1.2e-09	8.60852e-05	24.9998
C10AA: HMG CoA reductase inhibitors	rs17725246	C	T	0.18	0.04	0.007	1.4e-09	0.000112435	32.6528
C10AA: HMG CoA reductase inhibitors	rs112339942	G	A	0.05	0.08	0.013	1.5e-09	0.000130395	37.8696
C10AA: HMG CoA reductase inhibitors	rs11864054	G	A	0.39	-0.03	0.006	1.9e-09	8.60852e-05	24.9998
C10AA: HMG CoA reductase inhibitors	rs12725767	G	A	0.35	0.04	0.006	2e-09	0.00015303	44.4441
C10AA: HMG CoA reductase inhibitors	rs4541244	T	C	0.42	-0.03	0.006	2e-09	8.60852e-05	24.9998
C10AA: HMG CoA reductase inhibitors	rs187429064	G	A	0.01	-0.16	0.027	2.1e-09	0.000120917	35.1164
C10AA: HMG CoA reductase inhibitors	rs13125101	A	G	0.29	0.04	0.006	2.4e-09	0.00015303	44.4441
C10AA: HMG CoA reductase inhibitors	rs740516	G	C	0.15	-0.05	0.008	2.4e-09	0.000134502	39.0622
C10AA: HMG CoA reductase inhibitors	rs11641811	C	A	0.48	-0.03	0.006	2.5e-09	8.60852e-05	24.9998
C10AA: HMG CoA reductase inhibitors	rs11743303	G	A	0.21	0.04	0.007	3e-09	0.000112435	32.6528
C10AA: HMG CoA reductase inhibitors	rs34631598	A	G	0.08	0.06	0.011	3.3e-09	0.000102447	29.7519
C10AA: HMG CoA reductase inhibitors	rs577721086	C	T	0.05	0.08	0.013	3.4e-09	0.000130395	37.8696
C10AA: HMG CoA reductase inhibitors	rs7213086	C	G	0.44	-0.03	0.006	4.1e-09	8.60852e-05	24.9998
C10AA: HMG CoA reductase inhibitors	rs11653468	A	G	0.23	-0.04	0.007	4.9e-09	0.000112435	32.6528
C10AA: HMG CoA reductase inhibitors	rs2080227	T	A	0.3	-0.04	0.006	5e-09	0.00015303	44.4441
C10AA: HMG CoA reductase inhibitors	rs1938598	C	T	0.24	-0.04	0.007	6.5e-09	0.000112435	32.6528
C10AA: HMG CoA reductase inhibitors	rs3764261	A	C	0.32	-0.03	0.006	6.6e-09	8.60852e-05	24.9998
C10AA: HMG CoA reductase inhibitors	rs35430985	A	C	0.27	0.04	0.006	6.7e-09	0.00015303	44.4441
C10AA: HMG CoA reductase inhibitors	rs570530	A	G	0.5	-0.03	0.006	6.8e-09	8.60852e-05	24.9998
C10AA: HMG CoA reductase inhibitors	rs2603192	C	T	0.41	-0.03	0.006	7.6e-09	8.60852e-05	24.9998
C10AA: HMG CoA reductase inhibitors	rs799158	T	C	0.04	0.08	0.014	8.3e-09	0.000112435	32.6528
C10AA: HMG CoA reductase inhibitors	rs2917677	T	C	0.41	-0.03	0.006	8.6e-09	8.60852e-05	24.9998
C10AA: HMG CoA reductase inhibitors	rs2293093	G	C	0.11	0.05	0.009	8.9e-09	0.000106276	30.864
C10AA: HMG CoA reductase inhibitors	rs221907	A	G	0.36	-0.03	0.006	1e-08	8.60852e-05	24.9998
C10AA: HMG CoA reductase inhibitors	rs73228424	A	G	0.02	-0.13	0.022	1.1e-08	0.000120231	34.9171
C10AA: HMG CoA reductase inhibitors	rs7639816	T	C	0.18	0.04	0.007	1.3e-08	0.000112435	32.6528
C10AA: HMG CoA reductase inhibitors	rs148566631	A	G	0.12	0.05	0.009	1.6e-08	0.000106276	30.864
C10AA: HMG CoA reductase inhibitors	rs1030431	A	G	0.33	0.03	0.006	1.9e-08	8.60852e-05	24.9998
C10AA: HMG CoA reductase inhibitors	rs34850939	A	G	0.35	0.03	0.006	1.9e-08	8.60852e-05	24.9998
C10AA: HMG CoA reductase inhibitors	rs2982521	A	T	0.37	0.03	0.006	2e-08	8.60852e-05	24.9998
C10AA: HMG CoA reductase inhibitors	rs11057830	A	G	0.14	0.05	0.008	2.1e-08	0.000134502	39.0622
C10AA: HMG CoA reductase inhibitors	rs146254843	T	G	0.02	-0.11	0.019	2.4e-08	0.000115413	33.5178
C10AA: HMG CoA reductase inhibitors	rs1800588	T	C	0.22	0.04	0.007	4e-08	0.000112435	32.6528
C10AA: HMG CoA reductase inhibitors	rs66502159	T	C	0.1	-0.05	0.009	4.2e-08	0.000106276	30.864
C10AA: HMG CoA reductase inhibitors	rs10183431	T	C	0.24	-0.04	0.007	4.6e-08	0.000112435	32.6528
C10AA: HMG CoA reductase inhibitors	rs12739394	C	G	0.28	0.03	0.006	4.6e-08	8.60852e-05	24.9998
C10AA: HMG CoA reductase inhibitors	rs57853403	T	C	0.06	0.06	0.012	5e-08	8.60852e-05	24.9998
H03A: Thyroid preparations	rs2856698	G	C	0.33	0.27	0.01	2.8e-170	0.00237993	728.995
H03A: Thyroid preparations	rs2476601	A	G	0.1	0.41	0.015	2.6e-169	0.00243892	747.106
H03A: Thyroid preparations	rs3184504	T	C	0.48	0.21	0.009	9.7e-113	0.0017785	544.441
H03A: Thyroid preparations	rs7850258	A	G	0.33	-0.2	0.01	8.3e-91	0.00130727	399.997
H03A: Thyroid preparations	rs3087243	A	G	0.45	-0.18	0.009	4.9e-85	0.00130727	399.997
H03A: Thyroid preparations	rs11066320	A	G	0.43	0.17	0.009	4.6e-76	0.00116621	356.788
H03A: Thyroid preparations	rs12634152	C	T	0.45	0.14	0.009	4.9e-54	0.000791224	241.974
H03A: Thyroid preparations	rs4915076	C	T	0.09	0.22	0.016	9.4e-45	0.000618314	189.061
H03A: Thyroid preparations	rs7754251	G	C	0.42	-0.12	0.009	1.3e-39	0.00058143	177.777
H03A: Thyroid preparations	rs11889341	T	C	0.22	0.14	0.011	3.3e-39	0.000529801	161.982
H03A: Thyroid preparations	rs7333647	C	T	0.29	0.12	0.01	6.2e-35	0.00047101	143.999
H03A: Thyroid preparations	rs1951459	A	G	0.33	-0.12	0.01	2.9e-33	0.00047101	143.999
H03A: Thyroid preparations	rs4409785	C	T	0.17	0.14	0.012	1.6e-32	0.000445218	136.11
H03A: Thyroid preparations	rs71508903	T	C	0.19	0.14	0.012	1.6e-32	0.000445218	136.11
H03A: Thyroid preparations	rs7655751	T	C	0.21	-0.13	0.011	2.3e-32	0.000456852	139.669
H03A: Thyroid preparations	rs12423545	T	C	0.33	0.11	0.01	1.2e-27	0.000395809	120.999
H03A: Thyroid preparations	rs2858483	C	A	0.43	0.1	0.009	1.4e-27	0.000403842	123.456
H03A: Thyroid preparations	rs76428106	C	T	0.01	0.47	0.044	1.6e-26	0.000373251	114.1
H03A: Thyroid preparations	rs11675342	T	C	0.42	0.1	0.009	5.5e-25	0.000403842	123.456
H03A: Thyroid preparations	rs2921053	C	G	0.45	-0.09	0.009	4e-24	0.000327137	99.9993
H03A: Thyroid preparations	rs7090530	C	A	0.4	-0.09	0.009	6.5e-24	0.000327137	99.9993
H03A: Thyroid preparations	rs6914622	T	G	0.32	0.09	0.01	8.8e-20	0.000264998	80.9995
H03A: Thyroid preparations	rs10836367	C	T	0.39	0.08	0.009	7.8e-19	0.000258497	79.0118
H03A: Thyroid preparations	rs1534430	T	C	0.39	-0.08	0.009	1.8e-18	0.000258497	79.0118
H03A: Thyroid preparations	rs8043085	T	G	0.23	0.09	0.011	2.3e-18	0.000219016	66.9417
H03A: Thyroid preparations	rs3775291_C_T	T	C	0.3	-0.09	0.01	2.9e-18	0.000264998	80.9995
H03A: Thyroid preparations	rs7254729	T	C	0.41	0.08	0.009	2e-17	0.000258497	79.0118
H03A: Thyroid preparations	rs13090803	T	G	0.21	0.09	0.011	4.5e-17	0.000219016	66.9417
H03A: Thyroid preparations	rs970987	C	A	0.34	0.08	0.01	1.7e-16	0.000209393	63.9996
H03A: Thyroid preparations	rs7441808	G	A	0.3	0.08	0.01	2e-16	0.000209393	63.9996
H03A: Thyroid preparations	rs244690	G	A	0.12	0.11	0.014	6e-16	0.000201983	61.7343
H03A: Thyroid preparations	rs35776863	A	G	0.23	0.09	0.011	6e-16	0.000219016	66.9417
H03A: Thyroid preparations	rs9391997	A	G	0.47	-0.07	0.009	7.1e-16	0.000197923	60.4934
H03A: Thyroid preparations	rs9291444	T	C	0.47	0.07	0.009	8.3e-16	0.000197923	60.4934
H03A: Thyroid preparations	rs11085727	T	C	0.29	-0.08	0.01	1.3e-15	0.000209393	63.9996
H03A: Thyroid preparations	rs10761620	A	G	0.45	0.07	0.009	2.7e-15	0.000197923	60.4934
H03A: Thyroid preparations	rs6505765	G	C	0.34	0.08	0.01	3e-15	0.000209393	63.9996
H03A: Thyroid preparations	rs744253	A	G	0.26	-0.08	0.01	4.2e-15	0.000209393	63.9996
H03A: Thyroid preparations	rs11666808	T	C	0.37	-0.07	0.009	9.1e-15	0.000197923	60.4934
H03A: Thyroid preparations	rs7302200	A	G	0.34	0.07	0.01	1e-14	0.000160324	48.9997
H03A: Thyroid preparations	rs12325861	C	T	0.17	0.09	0.012	1.6e-14	0.000184041	56.2496
H03A: Thyroid preparations	rs2412970	G	A	0.44	-0.07	0.009	2.6e-14	0.000197923	60.4934
H03A: Thyroid preparations	rs73316435	T	C	0.18	0.09	0.012	2.7e-14	0.000184041	56.2496
H03A: Thyroid preparations	rs11784499	G	T	0.49	0.07	0.009	3.3e-14	0.000197923	60.4934
H03A: Thyroid preparations	rs2445610	G	A	0.37	-0.07	0.009	1.1e-13	0.000197923	60.4934
H03A: Thyroid preparations	rs853320	G	A	0.38	0.07	0.009	1.4e-13	0.000197923	60.4934
H03A: Thyroid preparations	rs9533100	G	T	0.46	-0.07	0.009	1.4e-13	0.000197923	60.4934
H03A: Thyroid preparations	rs2111485	A	G	0.39	-0.07	0.009	2.2e-13	0.000197923	60.4934
H03A: Thyroid preparations	rs145268310	C	G	0.12	0.1	0.014	2.4e-13	0.000166934	51.0201
H03A: Thyroid preparations	rs7831557	G	A	0.48	-0.07	0.009	4.9e-13	0.000197923	60.4934
H03A: Thyroid preparations	rs4688013	A	G	0.19	0.08	0.012	5.6e-13	0.000145421	44.4442
H03A: Thyroid preparations	rs13136820	C	T	0.32	0.07	0.01	8.8e-13	0.000160324	48.9997
H03A: Thyroid preparations	rs1320344	A	G	0.31	0.07	0.01	1.8e-12	0.000160324	48.9997
H03A: Thyroid preparations	rs1991797	T	G	0.33	-0.07	0.01	4.7e-12	0.000160324	48.9997
H03A: Thyroid preparations	rs6111715	C	G	0.18	-0.08	0.012	5.1e-12	0.000145421	44.4442
H03A: Thyroid preparations	rs10036386	T	C	0.38	0.06	0.009	5.5e-12	0.000145421	44.4442
H03A: Thyroid preparations	rs7005834	T	C	0.31	-0.07	0.01	1.4e-11	0.000160324	48.9997
H03A: Thyroid preparations	rs61776678	A	G	0.41	-0.06	0.009	2.6e-11	0.000145421	44.4442
H03A: Thyroid preparations	rs8056260	G	A	0.04	0.15	0.022	2.6e-11	0.000152105	46.4873
H03A: Thyroid preparations	rs174599	C	G	0.37	-0.06	0.009	3.3e-11	0.000145421	44.4442
H03A: Thyroid preparations	rs7823699	A	G	0.26	0.07	0.011	3.8e-11	0.000132503	40.4956
H03A: Thyroid preparations	rs11714050	G	A	0.13	0.09	0.014	3.9e-11	0.00013522	41.3263
H03A: Thyroid preparations	rs111793536	A	G	0.06	0.12	0.019	4.3e-11	0.000130518	39.8889
H03A: Thyroid preparations	rs12980063	G	A	0.39	-0.06	0.009	5e-11	0.000145421	44.4442
H03A: Thyroid preparations	rs2282655	T	C	0.07	-0.12	0.018	5e-11	0.000145421	44.4442
H03A: Thyroid preparations	rs2823272	A	T	0.31	-0.06	0.01	9.1e-11	0.000117794	35.9998
H03A: Thyroid preparations	rs3784099	A	G	0.28	-0.06	0.01	1.5e-10	0.000117794	35.9998
H03A: Thyroid preparations	rs3008034	C	T	0.31	-0.06	0.01	1.6e-10	0.000117794	35.9998
H03A: Thyroid preparations	rs8054578	A	G	0.22	0.07	0.011	1.8e-10	0.000132503	40.4956
H03A: Thyroid preparations	rs1561924	A	G	0.13	-0.09	0.014	2.3e-10	0.00013522	41.3263
H03A: Thyroid preparations	rs12482947	T	C	0.4	-0.06	0.009	2.5e-10	0.000145421	44.4442
H03A: Thyroid preparations	rs12697352	A	G	0.34	-0.06	0.01	2.7e-10	0.000117794	35.9998
H03A: Thyroid preparations	rs12742404	G	A	0.12	0.09	0.014	4e-10	0.00013522	41.3263
H03A: Thyroid preparations	rs7088058	T	C	0.41	-0.06	0.009	4.1e-10	0.000145421	44.4442
H03A: Thyroid preparations	rs10279209	A	G	0.13	0.08	0.013	4.2e-10	0.000123912	37.8696
H03A: Thyroid preparations	rs13076468	C	A	0.23	0.07	0.011	4.2e-10	0.000132503	40.4956
H03A: Thyroid preparations	rs7583027	A	C	0.36	-0.06	0.01	4.4e-10	0.000117794	35.9998
H03A: Thyroid preparations	rs61907718	A	G	0.22	0.07	0.011	4.7e-10	0.000132503	40.4956
H03A: Thyroid preparations	rs5865	C	T	0.33	0.06	0.01	4.8e-10	0.000117794	35.9998
H03A: Thyroid preparations	rs13412022	T	G	0.33	-0.06	0.01	5e-10	0.000117794	35.9998
H03A: Thyroid preparations	rs1872691	A	G	0.18	-0.07	0.012	5e-10	0.000111342	34.0276
H03A: Thyroid preparations	rs61778692	G	A	0.25	-0.07	0.011	5.3e-10	0.000132503	40.4956
H03A: Thyroid preparations	rs7596240	G	A	0.27	0.06	0.01	5.5e-10	0.000117794	35.9998
H03A: Thyroid preparations	rs1032129	C	A	0.35	-0.06	0.01	5.8e-10	0.000117794	35.9998
H03A: Thyroid preparations	rs114558062	C	T	0.01	0.26	0.041	6.3e-10	0.000131581	40.2139
H03A: Thyroid preparations	rs1723022	T	G	0.37	0.06	0.01	7e-10	0.000117794	35.9998
H03A: Thyroid preparations	rs10489626	G	C	0.16	0.08	0.012	8.1e-10	0.000145421	44.4442
H03A: Thyroid preparations	rs6833591	G	A	0.35	-0.06	0.01	8.2e-10	0.000117794	35.9998
H03A: Thyroid preparations	rs7028486	C	T	0.3	0.06	0.01	8.5e-10	0.000117794	35.9998
H03A: Thyroid preparations	rs2234167	A	G	0.13	0.08	0.013	9.3e-10	0.000123912	37.8696
H03A: Thyroid preparations	rs56249713	C	T	0.42	-0.06	0.009	9.3e-10	0.000145421	44.4442
H03A: Thyroid preparations	rs72922276	A	G	0.11	-0.09	0.015	1.1e-09	0.000117794	35.9998
H03A: Thyroid preparations	rs7240256	C	T	0.32	0.06	0.01	1.2e-09	0.000117794	35.9998
H03A: Thyroid preparations	rs9469899	A	G	0.36	0.06	0.009	1.9e-09	0.000145421	44.4442
H03A: Thyroid preparations	rs7931398	C	T	0.26	-0.06	0.01	2.1e-09	0.000117794	35.9998
H03A: Thyroid preparations	rs479777	C	T	0.34	-0.06	0.01	2.2e-09	0.000117794	35.9998
H03A: Thyroid preparations	rs112165453	T	C	0.02	0.21	0.036	2.5e-09	0.000111342	34.0276
H03A: Thyroid preparations	rs7893467	G	T	0.07	0.1	0.018	2.7e-09	0.000100991	30.864
H03A: Thyroid preparations	rs10202630	C	T	0.48	0.05	0.009	2.8e-09	0.000100991	30.864
H03A: Thyroid preparations	rs1257926	A	G	0.47	0.05	0.009	2.8e-09	0.000100991	30.864
H03A: Thyroid preparations	rs586511	G	A	0.26	0.06	0.01	3.7e-09	0.000117794	35.9998
H03A: Thyroid preparations	rs13360007	G	A	0.14	0.08	0.013	4.5e-09	0.000123912	37.8696
H03A: Thyroid preparations	rs2274780	C	T	0.47	0.05	0.009	4.6e-09	0.000100991	30.864
H03A: Thyroid preparations	rs72977594	A	G	0.15	-0.08	0.013	4.6e-09	0.000123912	37.8696
H03A: Thyroid preparations	rs4733823	T	C	0.46	0.05	0.009	5e-09	0.000100991	30.864
H03A: Thyroid preparations	rs2969903	T	C	0.23	0.06	0.011	5.2e-09	9.73525e-05	29.7519
H03A: Thyroid preparations	rs114378220	T	C	0.06	0.11	0.019	6.5e-09	0.000109674	33.5178
H03A: Thyroid preparations	rs71571466	A	G	0.06	0.11	0.019	6.6e-09	0.000109674	33.5178
H03A: Thyroid preparations	rs10748781	C	A	0.43	0.05	0.009	7.2e-09	0.000100991	30.864
H03A: Thyroid preparations	rs10751647	C	T	0.4	-0.05	0.009	7.6e-09	0.000100991	30.864
H03A: Thyroid preparations	rs5758311	T	G	0.23	-0.06	0.011	8.6e-09	9.73525e-05	29.7519
H03A: Thyroid preparations	rs2473808	T	C	0.34	0.06	0.01	9.3e-09	0.000117794	35.9998
H03A: Thyroid preparations	rs34591253	T	C	0.14	0.08	0.013	9.6e-09	0.000123912	37.8696
H03A: Thyroid preparations	rs113473633	G	A	0.02	-0.18	0.031	9.9e-09	0.000110318	33.7147
H03A: Thyroid preparations	rs484959	T	C	0.46	-0.05	0.009	1.2e-08	0.000100991	30.864
H03A: Thyroid preparations	rs366327	T	A	0.18	0.07	0.012	1.3e-08	0.000111342	34.0276
H03A: Thyroid preparations	rs7017073	C	T	0.21	-0.06	0.011	1.3e-08	9.73525e-05	29.7519
H03A: Thyroid preparations	rs1734911	C	G	0.11	-0.08	0.014	1.4e-08	0.000106844	32.6528
H03A: Thyroid preparations	rs2094920	C	G	0.45	0.05	0.009	1.4e-08	0.000100991	30.864
H03A: Thyroid preparations	rs13358767	G	A	0.29	-0.06	0.01	1.5e-08	0.000117794	35.9998
H03A: Thyroid preparations	rs10098103	C	T	0.24	-0.06	0.011	1.6e-08	9.73525e-05	29.7519
H03A: Thyroid preparations	rs142997491	G	A	0.01	0.24	0.042	1.7e-08	0.000106844	32.6528
H03A: Thyroid preparations	rs59183580	G	A	0.13	0.08	0.014	2e-08	0.000106844	32.6528
H03A: Thyroid preparations	rs215634	A	G	0.39	0.05	0.009	2.3e-08	0.000100991	30.864
H03A: Thyroid preparations	rs3781627	T	A	0.3	0.06	0.01	2.6e-08	0.000117794	35.9998
H03A: Thyroid preparations	rs10172181	C	T	0.05	0.11	0.02	3e-08	9.89816e-05	30.2498
H03A: Thyroid preparations	rs74378591	C	G	0.11	0.08	0.015	3.2e-08	9.30742e-05	28.4443
H03A: Thyroid preparations	rs75972122	C	G	0.15	-0.07	0.013	3.3e-08	9.48725e-05	28.9939
H03A: Thyroid preparations	rs8177788	T	C	0.01	-0.25	0.046	3.3e-08	9.66484e-05	29.5367
H03A: Thyroid preparations	rs810048	T	C	0.08	-0.09	0.017	4.4e-08	9.17106e-05	28.0275
H03A: Thyroid preparations	rs1724088	A	G	0.28	0.06	0.01	4.6e-08	0.000117794	35.9998
H03A: Thyroid preparations	rs28674017	T	C	0.29	-0.05	0.01	4.7e-08	8.18044e-05	24.9998
L04: Immunosuppressants	rs687308	T	C	0.19	0.56	0.029	2.1e-84	0.00136602	372.887
L04: Immunosuppressants	rs6679677	A	C	0.1	0.33	0.037	2.9e-19	0.000291722	79.5465
M01A: Antiinflammatroy and antirheumatic products, non-steroids	rs3001426	C	T	0.45	-0.06	0.007	1e-15	0.000446369	73.4685
M01A: Antiinflammatroy and antirheumatic products, non-steroids	rs2517611	G	A	0.23	-0.05	0.008	7.1e-10	0.000237377	39.062
M01A: Antiinflammatroy and antirheumatic products, non-steroids	rs12522598	G	A	0.29	0.05	0.008	3e-09	0.000237377	39.062
M01A: Antiinflammatroy and antirheumatic products, non-steroids	rs56166763	C	G	0.37	-0.04	0.007	1.2e-08	0.000198435	32.6527
M01A: Antiinflammatroy and antirheumatic products, non-steroids	rs34862454	C	T	0.33	-0.04	0.007	4.4e-08	0.000198435	32.6527
M01A: Antiinflammatroy and antirheumatic products, non-steroids	rs6891880	G	A	0.43	-0.04	0.007	4.9e-08	0.000198435	32.6527
M05B: Drugs affecting bone structure and mineralization	rs9594738	T	C	0.49	0.13	0.016	3.1e-15	0.000306005	66.015
M05B: Drugs affecting bone structure and mineralization	rs3779381	G	A	0.26	-0.11	0.018	4.7e-10	0.000173133	37.3453
M05B: Drugs affecting bone structure and mineralization	rs7230704	A	G	0.22	-0.12	0.019	6.9e-10	0.000184922	39.8888
M05B: Drugs affecting bone structure and mineralization	rs442115	T	G	0.44	0.1	0.016	1.2e-09	0.000181091	39.0621
M05B: Drugs affecting bone structure and mineralization	rs11228240	T	C	0.28	0.11	0.018	1.4e-09	0.000173133	37.3453
M05B: Drugs affecting bone structure and mineralization	rs17130567	G	A	0.25	-0.11	0.018	2.4e-09	0.000173133	37.3453
M05B: Drugs affecting bone structure and mineralization	rs899040	T	A	0.34	-0.1	0.017	1.1e-08	0.000160416	34.6018
M05B: Drugs affecting bone structure and mineralization	rs6684375	T	C	0.18	-0.12	0.021	1.7e-08	0.000151381	32.6528
M05B: Drugs affecting bone structure and mineralization	rs9661787	G	C	0.18	-0.12	0.021	1.7e-08	0.000151381	32.6528
M05B: Drugs affecting bone structure and mineralization	rs9268500	T	C	0.05	0.2	0.036	2.3e-08	0.000143089	30.8639
M05B: Drugs affecting bone structure and mineralization	rs10832519	C	T	0.03	-0.25	0.046	5e-08	0.000136936	29.5366
N02A: Opioids	rs12238134	A	G	0.31	-0.07	0.012	8.2e-10	0.000431594	34.0269
N02A: Opioids	rs7428430	T	C	0.48	-0.07	0.011	1.2e-09	0.000513591	40.4948
N02A: Opioids	rs2618039	T	A	0.38	0.06	0.011	3.2e-08	0.000377383	29.7513
N02BA: Salicylic acid and derivatives	rs583104	G	T	0.22	-0.08	0.009	1.7e-16	0.000704907	79.0109
N02BA: Salicylic acid and derivatives	rs73015016	A	G	0.12	-0.1	0.012	6.4e-15	0.0006196	69.4432
N02BA: Salicylic acid and derivatives	rs7412	T	C	0.08	-0.11	0.015	4.9e-14	0.000479885	53.7768
N02BA: Salicylic acid and derivatives	rs28601761	G	C	0.42	-0.06	0.008	1.3e-13	0.000501935	56.249
N02BA: Salicylic acid and derivatives	rs74617384	T	A	0.08	0.11	0.014	2.7e-13	0.00055085	61.7336
N02BA: Salicylic acid and derivatives	rs140570886	C	T	0.02	0.22	0.032	1.7e-12	0.000421799	47.2648
N02BA: Salicylic acid and derivatives	rs635634	T	C	0.18	0.07	0.01	7.4e-11	0.00043727	48.9991
N02BA: Salicylic acid and derivatives	rs1831733	C	T	0.48	0.05	0.008	9.4e-09	0.00034862	39.0618
N02BA: Salicylic acid and derivatives	rs2523589	T	G	0.5	0.04	0.008	2.1e-08	0.000223145	24.9996
N02BA: Salicylic acid and derivatives	rs964184	G	C	0.13	0.06	0.012	4.9e-08	0.000223145	24.9996
N02BE: Anilides	rs11172113	C	T	0.41	-0.05	0.007	8.9e-16	0.000283666	51.0198
N02BE: Anilides	rs3130486	T	C	0.27	-0.05	0.007	1e-13	0.000283666	51.0198
N02BE: Anilides	rs17652520	A	G	0.23	0.06	0.008	8.1e-13	0.000312732	56.2494
N02BE: Anilides	rs4663983	G	A	0.19	-0.06	0.008	1.7e-11	0.000312732	56.2494
N02BE: Anilides	rs12568655	A	G	0.39	-0.04	0.007	1.2e-09	0.000181565	32.6527
N02BE: Anilides	rs9368402	T	C	0.45	-0.04	0.007	4.8e-09	0.000181565	32.6527
N02BE: Anilides	rs7567892	T	C	0.1	0.06	0.011	2e-08	0.000165437	29.7517
N02C: Antimigraine preparations	rs9349379	G	A	0.4	-0.18	0.02	4.7e-20	0.000675422	80.9986
N02C: Antimigraine preparations	rs4663983	G	A	0.19	-0.19	0.024	9.3e-15	0.000522687	62.6726
N02C: Antimigraine preparations	rs7770889	T	C	0.35	0.15	0.02	1.1e-13	0.00046914	56.2491
N02C: Antimigraine preparations	rs11172113	C	T	0.41	-0.14	0.02	2.6e-13	0.000408698	48.9992
N02C: Antimigraine preparations	rs7852872	G	C	0.37	-0.14	0.02	1.1e-12	0.000408698	48.9992
N02C: Antimigraine preparations	rs61759167	T	C	0.22	0.15	0.023	8.4e-11	0.000354778	42.5324
N02C: Antimigraine preparations	rs10849061	C	T	0.49	0.12	0.019	8.3e-10	0.000332732	39.8885
N02C: Antimigraine preparations	rs827405	T	C	0.21	0.15	0.024	1.4e-09	0.000325838	39.0618
N02C: Antimigraine preparations	rs10908504	C	A	0.35	0.12	0.02	1.7e-09	0.0003003	35.9994
N02C: Antimigraine preparations	rs74809038	G	A	0.15	0.16	0.027	3.5e-09	0.000292933	35.116
N02C: Antimigraine preparations	rs11886495	G	C	0.29	0.12	0.021	1.5e-08	0.000272389	32.6525
N02C: Antimigraine preparations	rs12532479	C	T	0.11	0.18	0.031	1.6e-08	0.000281244	33.7143
N02C: Antimigraine preparations	rs16914980	C	T	0.26	-0.12	0.022	3.4e-08	0.000248195	29.7516
N06A: Antidepressants	rs10846305	G	A	0.39	0.05	0.008	4.7e-09	0.00012841	39.0622
R03A: Adrenergics, inhalants	rs17843580	A	G	0.39	-0.17	0.009	3.1e-74	0.00201802	356.786
R03A: Adrenergics, inhalants	rs992969	A	G	0.25	0.14	0.01	4.2e-39	0.0011096	195.998
R03A: Adrenergics, inhalants	rs11679146	G	A	0.14	-0.16	0.013	5.6e-34	0.000857771	151.478
R03A: Adrenergics, inhalants	rs1775553	T	C	0.42	-0.11	0.009	4.7e-33	0.000845909	149.381
R03A: Adrenergics, inhalants	rs7936312	T	G	0.48	0.1	0.009	1.1e-28	0.000699201	123.455
R03A: Adrenergics, inhalants	rs34290285	A	G	0.25	-0.11	0.01	5.4e-28	0.000685296	120.999
R03A: Adrenergics, inhalants	rs72743461	A	C	0.24	0.11	0.011	2e-25	0.000566428	99.9989
R03A: Adrenergics, inhalants	rs1837253	T	C	0.26	-0.1	0.01	4e-23	0.000566428	99.9989
R03A: Adrenergics, inhalants	rs2102418	G	T	0.37	0.09	0.009	4.2e-20	0.000566428	99.9989
R03A: Adrenergics, inhalants	rs1011082	C	T	0.49	0.08	0.009	6.7e-20	0.000447601	79.0115
R03A: Adrenergics, inhalants	rs1504215	A	G	0.35	-0.08	0.009	1.1e-18	0.000447601	79.0115
R03A: Adrenergics, inhalants	rs117710327	A	C	0.06	-0.16	0.019	6.3e-18	0.000401744	70.9133
R03A: Adrenergics, inhalants	rs115008099	T	C	0.16	0.11	0.012	1e-17	0.000476	84.0268
R03A: Adrenergics, inhalants	rs34415530	T	C	0.34	0.08	0.01	4.8e-17	0.000362588	63.9993
R03A: Adrenergics, inhalants	rs1059513	C	T	0.11	-0.12	0.015	6.2e-17	0.000362588	63.9993
R03A: Adrenergics, inhalants	rs7723819	A	G	0.44	-0.07	0.009	8.8e-16	0.000342731	60.4931
R03A: Adrenergics, inhalants	rs35441874	A	T	0.24	-0.08	0.011	9.1e-16	0.000299678	52.892
R03A: Adrenergics, inhalants	rs2548992_A_G	A	G	0.27	0.08	0.01	2.1e-15	0.000362588	63.9993
R03A: Adrenergics, inhalants	rs12123821	T	C	0.05	0.16	0.021	6.6e-15	0.000328889	58.0492
R03A: Adrenergics, inhalants	rs2150968	A	G	0.31	-0.08	0.01	6.9e-15	0.000362588	63.9993
R03A: Adrenergics, inhalants	rs56293330	A	C	0.07	0.13	0.017	2e-14	0.000331311	58.4768
R03A: Adrenergics, inhalants	rs2949661	T	C	0.4	-0.07	0.009	3.8e-14	0.000342731	60.4931
R03A: Adrenergics, inhalants	rs2239347	C	A	0.46	0.07	0.009	1.2e-13	0.000342731	60.4931
R03A: Adrenergics, inhalants	rs11071559	T	C	0.13	-0.09	0.013	2e-12	0.000271563	47.9285
R03A: Adrenergics, inhalants	rs249681_G_C	G	C	0.38	-0.06	0.009	4e-12	0.000251825	44.4439
R03A: Adrenergics, inhalants	rs139496	T	G	0.29	-0.07	0.01	4.7e-12	0.00027763	48.9994
R03A: Adrenergics, inhalants	rs174572	T	C	0.27	-0.07	0.01	6.7e-12	0.00027763	48.9994
R03A: Adrenergics, inhalants	rs7992229	G	A	0.3	-0.07	0.01	6.7e-12	0.00027763	48.9994
R03A: Adrenergics, inhalants	rs2275806	G	A	0.43	0.06	0.009	3.8e-11	0.000251825	44.4439
R03A: Adrenergics, inhalants	rs12952581	A	G	0.36	0.06	0.009	6.4e-11	0.000251825	44.4439
R03A: Adrenergics, inhalants	rs2289790	C	T	0.24	-0.07	0.011	9.2e-11	0.000229457	40.4954
R03A: Adrenergics, inhalants	rs74455974	T	A	0.05	0.13	0.02	1.2e-10	0.000239394	42.2495
R03A: Adrenergics, inhalants	rs13355228	T	C	0.13	0.08	0.013	1.5e-10	0.000214581	37.8694
R03A: Adrenergics, inhalants	rs12788104	A	G	0.31	-0.06	0.01	2.8e-10	0.000203988	35.9996
R03A: Adrenergics, inhalants	rs2390314	A	T	0.07	0.11	0.018	2.9e-10	0.000211611	37.3453
R03A: Adrenergics, inhalants	rs159960	A	G	0.44	-0.06	0.009	4.4e-10	0.000251825	44.4439
R03A: Adrenergics, inhalants	rs4594881	T	G	0.34	-0.06	0.01	8.7e-10	0.000203988	35.9996
R03A: Adrenergics, inhalants	rs75366683	T	G	0.07	-0.11	0.018	1.8e-09	0.000211611	37.3453
R03A: Adrenergics, inhalants	rs7428430	T	C	0.49	-0.05	0.009	2.4e-09	0.000174892	30.8638
R03A: Adrenergics, inhalants	rs35570272	T	G	0.4	0.06	0.009	3.1e-09	0.000251825	44.4439
R03A: Adrenergics, inhalants	rs8128234	T	C	0.21	0.07	0.011	3.2e-09	0.000229457	40.4954
R03A: Adrenergics, inhalants	rs2296618	G	A	0.13	-0.08	0.013	3.3e-09	0.000214581	37.8694
R03A: Adrenergics, inhalants	rs60946162	T	C	0.46	0.05	0.009	5.7e-09	0.000174892	30.8638
R03A: Adrenergics, inhalants	rs6990534	A	G	0.29	0.06	0.01	5.9e-09	0.000203988	35.9996
R03A: Adrenergics, inhalants	rs2025758	C	T	0.45	-0.05	0.009	6e-09	0.000174892	30.8638
R03A: Adrenergics, inhalants	rs2497318	T	C	0.45	-0.05	0.009	6.4e-09	0.000174892	30.8638
R03A: Adrenergics, inhalants	rs10460475	G	T	0.09	0.09	0.016	7e-09	0.000179291	31.6403
R03A: Adrenergics, inhalants	rs7733410	A	G	0.44	-0.05	0.009	7.2e-09	0.000174892	30.8638
R03A: Adrenergics, inhalants	rs7626218	T	A	0.39	-0.05	0.009	1.2e-08	0.000174892	30.8638
R03A: Adrenergics, inhalants	rs7595769	A	G	0.28	-0.06	0.01	1.3e-08	0.000203988	35.9996
R03A: Adrenergics, inhalants	rs7735519	A	C	0.15	0.07	0.013	1.6e-08	0.000164297	28.9938
R03A: Adrenergics, inhalants	rs17226898	C	T	0.38	-0.05	0.009	1.8e-08	0.000174892	30.8638
R03A: Adrenergics, inhalants	rs6802894	G	T	0.41	0.05	0.009	2.1e-08	0.000174892	30.8638
R03A: Adrenergics, inhalants	rs11646066	A	G	0.02	-0.2	0.037	2.5e-08	0.000165568	29.2181
R03A: Adrenergics, inhalants	rs10814853	T	C	0.31	-0.05	0.01	3.4e-08	0.000141667	24.9997
R03A: Adrenergics, inhalants	rs17057868	C	T	0.23	-0.06	0.011	4.4e-08	0.000168591	29.7517
R03BA: Glucocorticoids	rs1391371	T	A	0.2	0.2	0.014	1.7e-48	0.000991149	204.08
R03BA: Glucocorticoids	rs992969	A	G	0.25	0.14	0.013	2.1e-27	0.000563495	115.975
R03BA: Glucocorticoids	rs1775553	T	C	0.42	-0.12	0.011	1.7e-25	0.000578218	119.007
R03BA: Glucocorticoids	rs34290285	A	G	0.26	-0.13	0.013	2.2e-23	0.000485909	99.999
R03BA: Glucocorticoids	rs7936312	T	G	0.48	0.1	0.011	1.1e-18	0.000401611	82.6438
R03BA: Glucocorticoids	rs2287037	T	C	0.4	0.1	0.011	4.4e-17	0.000401611	82.6438
R03BA: Glucocorticoids	rs1898671	T	C	0.35	0.1	0.012	7.8e-17	0.000337487	69.4438
R03BA: Glucocorticoids	rs72743461	A	C	0.24	0.1	0.013	5e-14	0.000287577	59.171
R03BA: Glucocorticoids	rs1504215	A	G	0.35	-0.09	0.012	1.1e-13	0.000273382	56.2495
R03BA: Glucocorticoids	rs1689510	C	G	0.34	0.08	0.012	1.1e-11	0.000216018	44.444
R03BA: Glucocorticoids	rs4739738	G	A	0.36	0.08	0.012	1.5e-11	0.000216018	44.444
R03BA: Glucocorticoids	rs1963497	A	C	0.18	-0.1	0.015	2.1e-11	0.000216018	44.444
R03BA: Glucocorticoids	rs1011082	C	T	0.48	0.07	0.011	3.4e-11	0.00019683	40.4955
R03BA: Glucocorticoids	rs2949661	T	C	0.4	-0.07	0.011	7.9e-11	0.00019683	40.4955
R03BA: Glucocorticoids	rs2150968	A	G	0.31	-0.08	0.012	1e-10	0.000216018	44.444
R03BA: Glucocorticoids	rs10154834	C	T	0.49	-0.07	0.011	1.4e-09	0.00019683	40.4955
R03BA: Glucocorticoids	rs117710327	A	C	0.06	-0.14	0.023	1.5e-09	0.000180089	37.0507
R03BA: Glucocorticoids	rs35441874	A	T	0.25	-0.08	0.013	3.6e-09	0.000184068	37.8695
R03BA: Glucocorticoids	rs12123821	T	C	0.05	0.15	0.026	5.9e-09	0.000161782	33.2837
R06A: Antihistamines for systemic use	rs11236797	A	C	0.45	0.09	0.013	1e-13	0.000315979	47.9284
R06A: Antihistamines for systemic use	rs28407950	T	C	0.24	-0.09	0.015	9.8e-11	0.000237354	35.9995
R06A: Antihistamines for systemic use	rs1968514	A	G	0.06	-0.17	0.027	8.4e-10	0.000261369	39.6428
R06A: Antihistamines for systemic use	rs2095044	T	C	0.26	0.09	0.014	2.6e-09	0.000272463	41.326
R06A: Antihistamines for systemic use	rs6594499	A	C	0.48	-0.07	0.013	2.6e-09	0.000191172	28.9937
R06A: Antihistamines for systemic use	rs34290285	A	G	0.26	-0.08	0.014	6.3e-09	0.000215292	32.6526
R06A: Antihistamines for systemic use	rs1059513	C	T	0.11	-0.12	0.02	6.8e-09	0.000237354	35.9995
R06A: Antihistamines for systemic use	rs10055042	A	G	0.16	0.1	0.017	1.6e-08	0.00022814	34.6016
S01E: Antiglaucoma preparations and miotics	rs2814471	C	T	0.12	0.4	0.03	1.2e-39	0.00175938	177.774
S01E: Antiglaucoma preparations and miotics	rs2472493	G	A	0.45	0.17	0.02	8.1e-17	0.00071577	72.2486
S01E: Antiglaucoma preparations and miotics	rs9913911	G	A	0.37	-0.17	0.021	1.2e-16	0.000649268	65.5316
S01E: Antiglaucoma preparations and miotics	rs1360589	C	T	0.43	-0.15	0.02	1.9e-13	0.000557349	56.2489
S01E: Antiglaucoma preparations and miotics	rs33912345	C	A	0.39	0.15	0.02	1.1e-12	0.000557349	56.2489
S01E: Antiglaucoma preparations and miotics	rs34186918	T	C	0.24	0.16	0.023	2.8e-12	0.000479537	48.3922
S01E: Antiglaucoma preparations and miotics	rs6791035	C	T	0.41	0.13	0.02	1.1e-10	0.000418689	42.2492
S01E: Antiglaucoma preparations and miotics	rs2073006	T	C	0.14	0.18	0.029	7.8e-10	0.000381795	38.5248
S01E: Antiglaucoma preparations and miotics	rs2507804	T	C	0.14	-0.17	0.029	2.4e-09	0.000340565	34.3632
S01E: Antiglaucoma preparations and miotics	rs28485535	T	C	0.23	0.14	0.024	4.4e-09	0.000337236	34.0271
S01E: Antiglaucoma preparations and miotics	rs1725452	C	T	0.42	0.12	0.02	7.4e-09	0.000356775	35.9993
S01E: Antiglaucoma preparations and miotics	rs111867185	T	C	0.13	0.17	0.03	1.2e-08	0.000318247	32.1105
S01E: Antiglaucoma preparations and miotics	rs11709963	C	T	0.16	-0.15	0.027	4.2e-08	0.000305892	30.8636
S01E: Antiglaucoma preparations and miotics	rs706550	A	G	0.09	0.19	0.034	4.8e-08	0.000309501	31.2278
