# Supplementary material for: Association between 23 drugs and inflammatory bowel disease: a two-sample Mendelian randomization study
Source: Front Med (Lausanne). 2024 May 21;11:1371362. doi: 10.3389/fmed.2024.1371362 (PMC11149542; doi:10.3389/fmed.2024.1371362)
Supplement: Supplementary file 2 [file Table_2.XLSX]

## Sheet: Sheet1
Run R package
library(TwoSampleMR)
library(data.table)
library(tidyverse)
library(readxl)
library(writexl)
library(MRInstruments)
library(plyr)
library(dplyr)
Read exposure and filter tool variables
exp_data <- extract_instruments(outcomes = 'GWAS ID',
p1 = 5e-08,
clump = TRUE, r2 = 0.001,
kb = 10000, access_token = N
Extracting information on instrumental variables in IEU outcomes
out_data <- extract_outcome_data(snps = exp_data1$SNP, outcomes = 'ieu-a-30')
Extracting information on instrumental variables in finngen outcomes
GWAS_1<-fread("finngen.gz")
comsnp<-intersect(exp_data$SNP,GWAS_1$rsids)
GWAS_2<-subset(GWAS_1,rsids%in%comsnp)
GWAS_2$PHENO<-"Abnormal spermatozoa"
out_data <- format_data(GWAS_2,
type="outcome",
phenotype_col = "Abnormal spermatozoa",
snp_col = "rsids",
beta_col = "beta",
se_col = "sebeta",
eaf_col = "af_alt",
pval_col = "pval",
effect_allele_col = "alt",
other_allele_col = "ref",)
Merge exposure and outcome data to generate data for MR analysis
dat <- harmonise_data(exp_data, out_data)
Remove palindrome SNP
dat <-subset(dat,mr_keep==TRUE)
Outlier test
library(MRPRESSO)
mr_presso(BetaOutcome ="beta.outcome", BetaExposure = "beta.exposure", SdOutcome ="se.outcome", SdExposure = "se.exposure",
OUTLIERtest = TRUE,DISTORTIONtest = TRUE, data = dat, NbDistribution = 1000,
SignifThreshold = 0.05)
The main results of MR analysis: default to using 5 methods for MR analysis
res <- mr(dat)
res
Convert to OR value
OR <-generate_odds_ratios(res)
OR
heterogeneity test
het <- mr_heterogeneity(dat)
het
Pleiotropy test
pleio <- mr_pleiotropy_test(dat)
pleio
#Leave-one-out
single <- mr_leaveoneout(mydata)
mr_leaveoneout_plot(single)
#Scatter plot
mr_scatter_plot(res,dat)
#Forest plot
res_single <- mr_singlesnp(dat)
mr_forest_plot(res_single)
#Funnel plot
mr_funnel_plot(res_single)
Save Results
openxlsx::write.xlsx(x = list(
"ORR1"=ORR,
"OR1"=OR,
"pleiotropy"=pleio,
"heterogeneity"=het,
"leaveone"=single),
overwrite = TRUE,
paste0("result/","acute appendicitis","-res.xlsx"))
